# Supplementary material for: Determinants of physical activity: A path model based on an ecological model of active living
Source: PLoS One. 2019 Jul 26;14(7):e0220314. doi: 10.1371/journal.pone.0220314 (PMC6660076; doi:10.1371/journal.pone.0220314)
Supplement: S1 File — (XLSX) [file pone.0220314.s001.xlsx]

## Sheet: DATA 
NO	BG1	BG3	BG4	BG5	BMI	WIP	WIS	ACC	PA	HBM1	HBM2	HBM3	HBM4	HBM5
779	2	2	4	2	24.4646	-0.242479	-0.0476602	0.638616	0.985993	-1.86518	-0.228218	0.516269	-1.09923	-1.21483
1115	2	1	3	1	21.3333	1.04057	-0.682795	-0.646673	-0.718403	1.4564	0.719717	-0.956376	1.81224	1.75957
1130	2	1	2	1	30.0215	0.0666904	1.22261	-0.289648	1.68626	-2.08661	1.09889	-1.6927	-1.86541	-1.67243
230	2	1	2	1	18.3594	-0.242479	-0.682795	-0.575268	-0.74913	2.00999	1.47806	1.25259	2.11871	1.98837
569	2	2	3	2	18.75	0.567545	-1.31793	-0.503863	0.927953	-1.20086	0.150956	-0.514582	-2.17188	-2.35883
719	2	2	3	3	22.4766	-0.669132	-1.31793	-0.61097	0.724624	-1.20086	-2.88243	-0.514582	-1.4057	-1.44363
520	1	2	3	1	28.7347	1.04057	-0.0476602	-0.807334	1.33765	-0.20439	-0.607392	-1.98723	-2.47835	-2.13003
969	2	2	3	2	19.5312	-0.236295	-0.0476602	-0.289648	-0.736611	1.56711	0.719717	-1.10364	1.50577	1.07317
603	1	2	3	3	22.3214	1.57853	1.22261	1.38837	2.46695	-0.757986	-0.228218	-0.220053	-0.17982	-0.757232
1078	2	1	2	1	18.8189	-0.236295	0.587475	-0.432458	1.36875	-1.20086	-0.0386311	0.0744758	-1.09923	-0.528432
723	2	2	3	4	20.8117	1.57853	0.587475	-0.503863	-0.786685	2.00999	1.09889	0.663534	1.1993	1.30197
655	1	2	3	4	25.5102	1.04057	-0.0476602	-0.75378	-0.713471	2.00999	1.28848	-0.220053	1.04606	0.844367
239	1	2	4	2	23.8912	1.57853	1.22261	0.26374	-0.490796	2.00999	1.47806	-1.39817	1.81224	1.07317
1113	1	1	3	1	21.1463	-0.236295	-0.0476602	0.245889	0.954507	-1.09014	-1.74491	-0.514582	-0.639526	-0.986031
141	2	2	3	6	26.4463	1.04057	0.587475	-0.718078	-0.625084	2.00999	0.909304	-1.2509	1.1993	0.615567
326	2	2	3	5	29.903	1.44249	0.587475	-0.771631	-0.51166	2.00999	1.47806	0.369005	2.11871	1.98837
549	1	2	4	2	21.2031	-0.242479	0.587475	-0.450309	0.681379	-0.868705	-2.12409	-0.661847	-1.55894	-1.44363
481	1	2	3	2	38.6196	-0.669132	-0.682795	-0.682375	1.05921	-0.20439	-1.55533	0.958063	-0.333055	-0.299632
1119	2	1	3	1	23.5883	-0.8299	0.587475	0.352996	1.10245	-0.647267	-1.55533	-0.0727887	-0.486291	-0.528432
384	1	2	4	4	23.1206	-0.907193	-0.682795	-0.361053	0.756489	-1.20086	-0.228218	-0.956376	-2.47835	-1.44363
503	1	2	3	2	22.0932	-0.242479	-0.0476602	-0.218243	0.852084	-1.20086	-0.607392	-1.83996	-2.01865	-1.90123
379	2	2	3	3	20.8209	-0.907193	-1.95307	-0.825185	-0.74913	1.56711	1.47806	2.43071	1.81224	1.98837
312	2	2	3	4	20.4467	-0.8299	1.22261	-0.200392	-0.665295	1.12424	0.53013	-0.661847	1.81224	0.615567
1046	1	1	2	1	22.571	-0.236295	-0.682795	-0.825185	0.943885	-0.20439	-0.607392	-0.0727887	-1.55894	-0.986031
817	1	4	4	1	26.2164	0.567545	-0.0476602	-0.111136	0.616511	-1.9759	0.150956	-0.661847	-1.25247	-2.58763
750	1	2	3	4	29.3878	1.04057	1.22261	0.370847	-0.597392	0.9028	1.47806	0.663534	1.65901	1.75957
946	1	1	3	1	19.9594	1.57853	0.587475	-0.700226	-0.561354	2.00999	1.47806	0.369005	2.11871	0.157967
912	2	2	3	4	22.5827	-0.236295	0.587475	-0.825185	-0.786685	1.56711	1.09889	-0.367318	0.586358	0.157967
579	1	1	3	1	27.1314	1.44249	-0.682795	0.103079	-0.786685	1.23496	1.09889	-0.0727887	-0.17982	1.53077
1086	1	1	2	7	28.7268	-0.236295	-0.682795	-0.825185	0.413941	-2.30805	-0.607392	-0.514582	-2.32512	-2.35883
69	2	2	4	2	17.9592	-0.242479	0.587475	-0.146838	1.28226	-0.425829	-0.417805	1.69439	-0.333055	0.615567
1229	2	1	3	1	23.9512	-1.21636	-0.0476602	-0.0754335	-0.604599	1.56711	1.47806	0.663534	0.586358	1.53077
955	2	1	3	1	16.5607	-0.734058	-1.95307	0.0316738	0.562454	-1.53302	-0.228218	1.39986	-0.17982	-1.44363
550	1	2	3	4	22.8625	-0.0322437	1.22261	-0.771631	-0.728645	0.459924	0.340543	0.0744758	2.11871	0.844367
1165	2	2	3	1	38.4468	-0.907193	0.587475	0.0316738	-0.670605	1.67783	0.340543	0.516269	1.65901	0.844367
195	2	2	3	1	20.3125	-1.45751	-0.0476602	-0.253946	-0.756337	-0.979424	1.09889	0.369005	1.81224	1.98837
425	1	1	3	1	21.1389	-0.242479	0.587475	1.53118	-0.722955	2.00999	1.47806	3.90335	2.11871	1.98837
602	2	5	3	1	22.6562	1.04057	1.22261	-0.0932848	-0.761648	0.0170477	0.909304	-0.809111	0.892829	0.844367
14	1	2	4	3	22.2291	-0.242479	-0.0476602	-0.539565	1.5349	-0.979424	-0.0386311	-0.514582	-0.17982	-0.986031
231	1	2	3	2	26.3329	-0.669132	0.587475	-0.718078	-0.601375	1.34568	1.09889	1.39986	2.11871	1.07317
523	2	2	3	2	22.0317	1.57853	1.22261	-0.700226	1.34428	-1.9759	1.47806	-1.98723	-1.71217	-1.67243
950	1	1	3	1	21.4692	-0.734058	0.587475	-0.111136	1.43931	-1.31158	0.53013	0.810798	0.126651	-0.299632
460	1	4	3	1	27.6361	-1.45751	-1.31793	-0.825185	-0.767907	1.01352	0.340543	-0.367318	0.739593	0.844367
544	1	2	4	4	23.3234	-0.242479	1.22261	0.763574	0.897605	-1.75446	1.09889	-0.956376	-1.4057	-1.67243
849	1	2	3	2	25.8806	0.0666904	-1.95307	-0.75378	-0.331471	2.00999	1.28848	-0.0727887	2.11871	1.98837
863	2	2	4	2	23.3067	-0.8299	-1.31793	-0.646673	-0.724093	1.4564	0.909304	-0.367318	-0.17982	0.844367
1109	2	1	3	1	21.0938	1.04057	0.587475	-0.646673	0.979923	-0.868705	1.09889	-1.10364	-2.17188	-1.67243
626	1	2	4	3	25.4365	1.44249	1.22261	-0.557417	-0.359922	2.00999	0.909304	-1.39817	1.35254	1.07317
480	2	2	3	2	23.4952	-0.669132	0.587475	0.477954	-0.736611	1.01352	0.150956	-0.367318	0.892829	0.844367
447	2	1	4	1	20.9321	-1.45751	-1.31793	-0.539565	-0.786685	0.127767	1.09889	-0.956376	-0.0265842	0.844367
13	2	1	4	1	18.75	-0.242479	0.587475	0.602913	-0.74913	1.89927	1.28848	0.958063	0.279887	0.615567
159	1	2	4	4	22.1297	-1.45751	1.22261	-0.825185	-0.786685	0.9028	-0.0386311	-0.367318	0.892829	0.844367
441	1	2	4	4	22.1297	-1.45751	-0.0476602	-0.682375	-0.786685	0.9028	-0.0386311	-0.367318	0.892829	0.844367
453	2	2	3	1	22.3674	-1.45751	-0.682795	-0.825185	-0.240429	2.00999	1.47806	-1.98723	2.11871	1.98837
170	2	2	3	2	18.8707	1.04057	-0.0476602	0.138781	-0.379269	2.00999	1.47806	-0.220053	1.04606	1.30197
828	1	2	4	2	28.4005	-1.28129	-0.682795	-0.789483	-0.585632	1.67783	1.28848	-0.956376	0.279887	-0.299632
80	1	2	3	1	27.6361	-1.45751	0.587475	-0.75378	-0.692797	0.570643	1.47806	0.810798	1.65901	0.386767
1014	1	1	2	0	30.7599	-0.236295	-1.31793	-0.825185	1.03417	0.238486	-0.986566	0.810798	-0.333055	-0.299632
1222	1	1	3	1	21.4844	-1.21636	0.587475	0.888533	-0.786685	1.56711	0.53013	0.22174	1.04606	-0.0708324
405	1	2	4	6	27.3982	0.635562	-2.5882	-0.396756	-0.549974	0.792081	-0.0386311	-1.54543	0.892829	0.844367
1174	1	2	4	5	29.8606	-0.907193	-0.0476602	-0.735929	-0.786685	0.9028	-0.0386311	-0.220053	0.892829	0.844367
262	1	2	4	3	21.9525	-0.406339	1.22261	1.26341	-0.399753	0.792081	1.47806	-1.6927	1.1993	0.386767
625	2	2	3	3	21.6441	-1.21327	-0.0476602	0.656467	1.12749	0.349205	-0.796979	0.516269	-0.639526	-0.299632
512	1	1	3	1	22.4996	-0.242479	-1.31793	0.40655	0.426459	-1.31158	-0.607392	0.22174	-1.55894	-1.21483
303	2	2	3	3	19.8347	1.44249	-0.682795	0.0673763	-0.536317	0.9028	0.909304	-0.809111	0.433122	0.844367
514	2	2	3	2	23.5304	-0.669132	-0.682795	0.0138226	-0.393684	1.23496	1.47806	0.369005	2.11871	0.615567
188	2	2	3	2	21.2306	-0.907193	-0.682795	-0.825185	-0.786685	0.9028	-0.0386311	0.0744758	0.892829	0.844367
66	2	1	4	1	31.6443	0.0666904	0.587475	-0.396756	-0.41341	0.792081	0.719717	0.369005	1.65901	1.98837
340	2	2	4	3	24.6904	1.44249	1.22261	-0.450309	-0.240429	1.23496	1.47806	-1.98723	1.96548	1.53077
289	1	2	4	3	22.4712	-0.734058	-1.31793	-0.682375	-0.786685	1.12424	-0.228218	0.0744758	0.586358	1.07317
800	1	2	3	4	20.0177	0.0666904	-0.0476602	0.245889	0.503087	-2.30805	-0.417805	-0.956376	-1.09923	-0.986031
259	2	2	3	2	20.7008	1.44249	1.22261	-0.718078	-0.624894	1.23496	0.719717	0.516269	0.586358	1.07317
851	1	2	4	2	23.0954	-0.236295	-0.682795	-0.593119	-0.501038	1.34568	0.909304	0.0744758	1.04606	0.615567
68	1	4	3	1	27.7323	-0.242479	1.22261	-0.771631	-0.636464	0.349205	0.340543	-0.367318	0.892829	1.07317
1181	1	2	4	5	28.3848	-0.907193	0.587475	0.335145	-0.686538	0.238486	1.28848	0.516269	0.892829	0.844367
313	2	2	3	4	18.75	-0.8299	-1.31793	-0.557417	-0.600047	1.01352	1.28848	0.22174	0.433122	0.615567
948	2	1	3	1	17.898	-0.242479	1.22261	-0.825185	-0.623946	1.89927	-0.0386311	-0.220053	-1.09923	1.98837
349	1	2	3	7	20.984	-0.0322437	-0.0476602	-0.128987	0.423728	-0.31511	-2.12409	0.369005	-0.792762	-0.757232
718	2	2	3	2	23.6128	1.44249	-0.0476602	-0.146838	-0.468035	1.78855	1.09889	0.0744758	0.279887	0.844367
99	1	2	3	1	22.2291	-0.236295	-1.31793	-0.61097	-0.602703	1.01352	0.53013	-0.220053	0.433122	0.844367
412	2	2	3	2	20.7008	-1.21327	0.587475	0.317293	-0.240429	1.78855	1.47806	-0.220053	2.11871	1.98837
32	2	2	4	2	21.83	-0.242479	0.587475	-0.539565	-0.722386	0.681362	0.719717	-0.220053	0.279887	0.615567
935	2	2	2	1	19.5312	-1.53171	1.22261	-0.593119	0.54178	-0.20439	-1.55533	0.958063	-0.333055	-0.299632
852	1	3	3	2	31.935	-0.236295	-1.31793	-0.682375	-0.74913	1.12424	-0.0386311	1.25259	0.586358	1.98837
888	1	2	4	5	25.0593	0.0666904	1.22261	-0.575268	-0.611428	0.681362	1.28848	1.10533	1.1993	0.844367
81	2	1	3	1	22.2063	0.635562	0.587475	-0.396756	0.305828	-1.75446	0.719717	1.54712	-1.71217	-1.44363
915	2	2	4	3	18.8271	-0.236295	-0.0476602	-0.325351	-0.521523	0.238486	0.719717	-0.661847	0.892829	0.844367
564	1	2	3	2	23.4236	1.57853	-0.0476602	-0.0218799	-0.684831	1.12424	1.28848	0.663534	1.04606	-0.299632
413	2	4	3	2	23.4236	-1.21327	-0.0476602	-0.825185	-0.686538	1.01352	1.47806	0.369005	0.433122	-0.0708324
802	1	2	3	2	27.1314	0.0666904	1.22261	-0.146838	0.305828	-2.41877	-0.417805	-1.98723	-2.78482	-1.90123
218	1	2	4	4	21.2245	-0.242479	-0.0476602	-0.718078	-0.515074	0.681362	-0.417805	-0.956376	1.1993	0.844367
801	1	2	4	4	19.9184	1.57853	1.22261	-0.735929	0.772042	-0.20439	-1.55533	-0.220053	-0.333055	-0.299632
929	2	2	3	2	22.2222	-0.406339	-0.0476602	-0.789483	-0.786685	0.459924	-0.228218	-0.514582	0.739593	0.615567
819	2	1	3	1	22.8928	-0.242479	0.587475	1.79895	0.695035	-0.757986	-0.796979	1.10533	0.126651	0.157967
160	2	2	4	4	21.875	-0.242479	0.587475	-0.75378	-0.711575	0.238486	-0.607392	-1.2509	0.586358	0.844367
517	2	2	3	2	23.4375	-0.242479	1.22261	0.585062	0.547091	-0.425829	-0.607392	1.25259	-0.17982	-0.528432
185	2	2	3	2	17.4818	-0.907193	-0.0476602	-0.75378	-0.266603	1.67783	0.909304	0.0744758	1.81224	1.75957
1221	1	1	3	1	18.1449	-1.21636	-1.95307	0.0316738	-0.711575	1.56711	0.719717	0.22174	0.279887	-0.0708324
853	2	2	3	3	27.2392	-0.236295	0.587475	-0.468161	-0.711575	0.792081	-0.0386311	0.0744758	0.739593	0.844367
1131	1	1	3	1	17.2364	1.57853	0.587475	-0.432458	-0.218806	0.9028	1.47806	-1.39817	1.50577	1.98837
575	1	4	3	1	21.3068	-0.242479	0.587475	-0.253946	-0.189255	2.00999	1.47806	-0.809111	2.11871	1.98837
649	2	2	3	3	18.8189	-0.242479	1.22261	2.60225	0.531158	-0.868705	-1.55533	-0.0727887	-0.333055	-0.299632
365	2	2	3	2	21.5645	-0.0322437	-1.31793	-0.825185	-0.655242	0.9028	-0.228218	-0.220053	0.892829	0.615567
1030	2	2	3	3	18.026	-0.236295	-0.682795	-0.111136	-0.446413	0.681362	0.909304	0.22174	1.04606	1.07317
76	1	1	3	1	24.2587	1.57853	1.22261	-0.503863	0.421907	-1.64374	0.150956	-0.661847	-1.4057	-1.44363
1146	2	1	3	2	22.0386	1.04057	0.587475	0.977789	-0.786685	0.9028	1.47806	3.90335	1.96548	1.53077
491	2	2	3	1	16.2177	-1.45751	1.22261	-0.396756	-0.648983	1.01352	0.719717	1.69439	1.50577	0.844367
880	1	2	3	6	27.6817	1.57853	1.22261	0.513657	1.37786	-0.536548	0.719717	-1.54543	-1.4057	-1.44363
1199	2	1	4	1	20.3125	-1.53171	-0.682795	0.245889	0.669999	-1.09014	-1.36574	-1.39817	-0.945997	-0.299632
604	1	4	3	1	23.7118	-0.236295	-0.0476602	1.20985	1.36761	-2.08661	1.09889	0.958063	-0.0265842	0.844367
546	2	2	4	3	20.4294	-0.242479	0.587475	-0.128987	-0.476002	0.127767	0.719717	-0.367318	0.892829	1.07317
690	2	2	4	2	20.3954	1.57853	1.22261	-0.646673	0.326312	-2.30805	0.909304	-0.0727887	-2.78482	-0.528432
729	1	2	3	2	25.9516	1.04057	1.22261	0.888533	-0.366181	1.78855	-0.0386311	0.369005	0.739593	1.98837
200	2	2	4	3	18.5178	-1.45751	-0.682795	-0.75378	-0.774166	0.238486	0.719717	-0.220053	0.126651	0.615567
339	1	2	3	1	27.4598	1.44249	-0.682795	-0.396756	-0.661501	0.9028	-0.0386311	0.369005	0.892829	0.844367
9	2	2	3	2	22.0386	1.44249	-0.682795	-0.396756	-0.28595	1.12424	1.47806	-0.514582	1.1993	0.844367
1021	1	1	2	1	20.0617	-0.236295	1.22261	-0.218243	-0.634947	0.0170477	1.28848	-0.809111	-0.17982	0.386767
717	2	2	3	2	16.3593	0.0666904	0.587475	0.138781	-0.620532	0.9028	-0.0386311	0.0744758	0.739593	0.844367
773	1	2	3	3	23.2335	-0.242479	0.587475	1.13845	-0.529489	0.127767	1.28848	0.22174	0.739593	0.844367
640	1	2	3	3	20.7967	-0.8299	-0.682795	-0.111136	-0.240429	0.792081	1.09889	-1.6927	1.1993	1.30197
307	1	1	3	1	31.0204	1.44249	0.587475	-0.825185	-0.728645	0.681362	-0.607392	-0.809111	0.279887	0.844367
6	1	2	3	3	24.3375	-0.242479	-0.0476602	0.495806	-0.561354	0.238486	0.719717	-0.956376	0.279887	0.386767
734	1	2	3	2	37.874	1.04057	1.22261	-0.61097	-0.438446	1.12424	-0.228218	-0.514582	1.04606	0.844367
755	1	2	4	4	23.3887	-0.242479	1.22261	0.531508	-0.240429	0.681362	1.09889	-0.661847	1.81224	1.75957
943	2	2	3	1	20.5499	-1.21327	-0.682795	0.335145	-0.602703	-0.0936714	0.909304	-0.220053	0.739593	0.615567
890	2	2	3	3	18.3655	-0.669132	-0.682795	-0.825185	-0.511281	0.459924	-0.0386311	0.958063	1.35254	1.98837
499	1	2	3	3	27.4406	-0.669132	-0.0476602	-0.486012	-0.604599	1.56711	-0.0386311	0.663534	0.433122	1.07317
873	2	2	4	3	16.937	0.0666904	-0.0476602	-0.735929	-0.598909	-0.868705	0.150956	-0.0727887	1.04606	1.98837
988	1	1	3	1	27.7634	-0.0322437	0.587475	-0.468161	0.578956	-1.09014	0.150956	0.663534	-0.333055	-0.528432
761	1	2	4	5	22.5827	-0.242479	1.22261	-0.307499	-0.428773	0.238486	1.09889	-0.367318	0.739593	0.844367
25	2	2	4	4	25.8645	1.57853	1.22261	-0.486012	-0.724093	0.9028	-0.228218	-0.220053	0.433122	0.615567
970	2	2	3	2	29.0318	-0.236295	1.22261	-0.75378	-0.786685	0.9028	-0.0386311	0.663534	0.739593	0.844367
67	2	1	4	1	18.3143	1.44249	-0.0476602	-0.61097	-0.786685	-0.757986	0.909304	-1.10364	0.586358	-0.0708324
1140	2	1	3	1	22.0317	-1.45751	0.587475	-0.111136	-0.240429	-0.20439	1.47806	-1.54543	0.892829	1.98837
282	1	2	4	5	24.9649	-0.734058	1.22261	0.138781	-0.76032	0.681362	-0.228218	-0.367318	0.126651	0.844367
712	2	2	3	2	23.4952	0.0666904	1.22261	-0.182541	-0.573303	0.570643	1.28848	1.10533	1.1993	0.386767
18	2	1	4	1	18.2222	1.44249	0.587475	-0.646673	-0.592081	-1.64374	0.719717	-1.10364	1.1993	0.844367
403	2	1	4	1	20.0773	0.635562	1.22261	0.531508	-0.202873	2.00999	1.47806	0.369005	1.81224	1.53077
263	1	4	3	2	22.46	1.04057	-0.682795	1.45977	1.24243	0.349205	0.150956	-0.0727887	-1.09923	-0.528432
473	1	1	3	1	18.5911	-0.406339	-0.682795	-0.682375	1.8564	-1.86518	0.53013	0.958063	1.65901	-0.0708324
547	1	2	4	3	22.8931	1.44249	-0.0476602	1.1206	1.52087	0.0170477	-0.228218	-0.0727887	-0.639526	-0.0708324
387	2	1	4	1	22.7694	-0.8299	0.587475	-0.361053	-0.256361	2.00999	1.47806	0.369005	1.04606	0.844367
924	1	1	3	1	22.8395	1.44249	1.22261	2.17382	-0.509005	1.23496	0.909304	2.28344	1.81224	0.844367
858	1	2	3	4	24.4193	-0.8299	0.587475	-0.789483	0.305828	-0.20439	-1.55533	-0.514582	-1.25247	-1.67243
818	1	2	4	4	20.7031	-0.242479	0.587475	-0.468161	0.539125	-0.757986	-0.0386311	-0.220053	-1.25247	-0.528432
795	1	2	3	3	20.7157	1.57853	1.22261	-0.0754335	-0.299606	0.681362	1.09889	-1.10364	0.433122	0.844367
40	2	2	3	1	24.2382	0.567545	0.587475	-0.771631	-0.786685	-0.31511	-0.417805	-0.809111	0.892829	0.615567
907	1	2	3	5	25.0135	-0.242479	0.587475	-0.111136	0.305828	-1.4223	0.53013	-0.514582	-2.47835	-1.21483
299	1	2	3	3	18.3145	1.44249	0.587475	-0.628822	-0.681227	-0.425829	-0.0386311	0.516269	1.04606	1.75957
337	2	2	3	3	20.4382	1.44249	0.587475	-0.253946	-0.402485	0.0170477	0.150956	-1.83996	0.892829	0.157967
54	2	1	4	1	22.4813	0.0666904	-0.0476602	-0.200392	0.508398	-1.53302	-0.607392	0.0744758	0.126651	-0.299632
102	1	1	3	1	20.5151	-0.0322437	-2.5882	0.531508	-0.74913	1.23496	0.909304	2.72524	1.35254	0.844367
1211	2	1	3	1	23.7812	-0.734058	-1.31793	0.174484	-0.354232	1.23496	-0.796979	0.369005	1.81224	1.53077
869	1	2	3	2	19.1516	0.635562	0.587475	-0.807334	-0.718403	0.127767	-0.0386311	-0.220053	0.739593	0.615567
538	1	2	3	4	23.5898	-0.242479	1.22261	-0.200392	-0.332989	0.9028	0.719717	-0.661847	0.892829	0.386767
540	1	2	4	1	20.7008	1.04057	-0.0476602	-0.253946	-0.554526	-0.425829	0.909304	-0.661847	0.126651	0.844367
370	2	2	3	3	23.6614	-0.236295	-0.682795	0.924235	-0.350818	0.9028	0.909304	-0.0727887	0.586358	0.844367
775	1	1	4	1	27.6817	-0.0322437	-1.31793	-0.539565	1.47724	-0.979424	0.53013	-0.220053	-0.0265842	-0.528432
407	1	1	3	1	21.6333	-1.21327	-0.0476602	0.513657	-0.411134	-2.41877	1.09889	-1.2509	0.892829	1.98837
786	1	4	4	2	22.0932	1.57853	1.22261	-0.253946	-0.507866	-0.20439	0.719717	-1.54543	0.279887	-0.0708324
44	2	1	3	1	22.8329	-0.242479	-0.682795	-0.361053	-0.418721	0.0170477	0.340543	-0.809111	0.739593	0.844367
243	2	1	4	1	20.6852	1.04057	-0.0476602	-0.75378	-0.424904	1.56711	1.47806	1.69439	0.279887	1.07317
966	1	2	3	2	20.7612	-0.907193	-1.95307	1.03134	0.148779	-2.08661	-1.74491	-0.809111	-2.78482	-1.90123
824	1	2	4	4	23.8884	-0.0322437	-0.682795	-0.253946	-0.460448	0.459924	1.28848	-0.0727887	-0.17982	0.844367
115	2	2	3	1	16.5607	0.0666904	-0.0476602	1.95961	-0.328626	1.56711	0.719717	1.69439	1.35254	1.53077
240	2	2	3	2	21.5445	-0.8299	-0.682795	0.174484	1.39834	-0.425829	-0.0386311	-0.514582	-0.792762	-0.0708324
672	2	2	4	5	19.1001	0.635562	0.587475	-0.75378	-0.202873	1.67783	-0.228218	-0.514582	1.81224	1.75957
854	2	4	3	3	22.8928	0.0666904	-0.0476602	-0.825185	-0.774166	-0.868705	-0.228218	-0.809111	0.892829	0.844367
268	1	2	2	3	25.763	1.04057	-0.682795	-0.61097	-0.240429	1.01352	0.909304	-1.98723	0.126651	0.615567
342	2	2	3	1	22.8624	1.44249	-0.682795	-0.361053	-0.457224	-0.536548	1.28848	0.369005	0.279887	1.75957
296	2	2	3	1	21.7738	1.44249	0.587475	-0.396756	-0.494779	-0.0936714	1.09889	1.98891	1.1993	1.98837
1065	1	1	2	1	22.1297	-0.236295	-1.31793	-0.825185	-0.422514	1.34568	1.47806	-0.0727887	-0.0265842	-0.299632
643	2	2	3	2	22.0386	0.0666904	-0.0476602	-0.718078	-0.35537	0.9028	-0.228218	-1.54543	-0.0265842	0.844367
897	1	2	3	5	29.0548	-0.236295	-0.682795	-0.325351	-0.28595	1.89927	1.47806	-1.6927	-1.25247	-0.0708324
131	2	2	4	5	23.3887	1.57853	1.22261	0.620764	-0.686538	0.9028	-0.228218	-0.367318	0.126651	0.386767
90	1	2	3	2	22.5306	1.04057	1.22261	-0.521714	-0.636464	0.681362	0.150956	0.516269	0.739593	0.615567
84	1	2	3	2	23.1834	-1.45751	-0.0476602	0.156632	-0.458172	0.127767	1.09889	-0.367318	0.739593	-0.0708324
646	2	2	3	2	20.1348	-0.734058	-1.95307	-0.771631	-0.43048	0.0170477	-0.0386311	-1.98723	0.739593	-0.299632
267	1	2	3	3	25.9043	1.04057	-0.682795	-0.450309	-0.37244	-0.868705	1.47806	-0.809111	1.65901	-0.299632
329	2	2	3	3	22.4766	1.44249	0.587475	-0.75378	-0.636464	0.9028	-0.228218	0.810798	0.892829	0.844367
812	1	2	4	2	26.8274	1.04057	0.587475	0.299442	0.159021	-1.9759	-0.986566	-1.39817	-2.63159	-2.13003
1018	2	1	2	0	24.0346	-1.28129	-0.0476602	-0.343202	-0.398236	0.238486	1.28848	0.663534	1.04606	0.615567
248	2	2	4	3	17.8465	1.44249	1.22261	-0.75378	-0.447171	0.127767	-0.0386311	-0.367318	0.892829	0.844367
921	2	2	3	3	24.4444	-0.406339	-1.31793	-0.825185	-0.786685	0.9028	-1.17615	-1.6927	-1.25247	1.07317
232	2	2	4	2	18.4265	-0.242479	-0.0476602	-0.521714	0.370696	-1.64374	-0.796979	-0.367318	-0.0265842	-0.528432
1161	2	5	3	1	23.7253	-0.907193	-0.0476602	-0.771631	-0.695642	0.9028	-0.417805	0.516269	0.586358	0.844367
896	1	2	4	4	26.7033	-0.242479	0.587475	0.0673763	-0.273052	0.792081	1.09889	0.22174	1.04606	0.844367
1016	2	1	2	0	20.1951	-0.236295	1.22261	-0.378904	-0.299037	1.4564	-0.417805	0.22174	0.892829	1.53077
194	2	2	3	1	17.8137	1.04057	0.587475	-0.825185	0.305828	-0.757986	-0.796979	2.43071	0.892829	-0.0708324
241	2	2	3	3	24.093	1.57853	1.22261	-0.253946	0.487913	0.9028	0.340543	-1.54543	-2.17188	-2.58763
861	2	5	3	3	22.8571	-0.236295	-0.0476602	0.352996	1.66692	0.349205	-0.228218	0.516269	-0.333055	0.157967
183	2	2	4	3	22.6562	0.0666904	1.22261	-0.236095	-0.381165	0.681362	0.719717	0.22174	0.892829	0.386767
716	1	2	4	3	21.3839	0.0666904	-0.0476602	-0.682375	-0.586391	0.9028	0.53013	0.810798	0.586358	0.386767
1143	2	4	3	1	22.0317	1.44249	1.22261	-0.646673	-0.429342	-0.425829	-0.228218	0.22174	1.04606	1.98837
1104	2	2	3	2	25.5102	-1.21636	-1.95307	0	-0.674019	0.570643	0.909304	-0.220053	-0.0265842	-0.299632
1077	2	1	2	0	18.75	-0.236295	-0.682795	-0.771631	0.169264	-1.31158	-0.228218	-0.0727887	-2.78482	-1.21483
803	1	2	3	2	21.9713	-0.8299	1.22261	-0.75378	-0.786685	0.792081	-0.0386311	-0.514582	-0.0265842	-0.0708324
320	2	2	3	2	18.7783	1.44249	0.587475	-0.325351	-0.510712	0.9028	-0.0386311	0.810798	0.892829	0.844367
214	1	1	4	1	24.968	0.635562	-0.682795	-0.271797	-0.577666	0.681362	0.150956	0.0744758	0.433122	0.386767
685	2	2	4	3	21.9076	1.57853	1.22261	0.210186	-0.268879	-0.0936714	1.09889	-1.6927	0.279887	0.386767
883	1	1	3	1	20.0796	-0.8299	-1.31793	0.745723	-0.636464	0.9028	1.09889	0.958063	0.892829	-0.528432
483	1	2	3	1	21.7993	-0.669132	-0.682795	-0.825185	0.934022	-0.536548	-0.417805	-1.39817	-0.17982	-1.21483
373	2	2	3	2	30.1103	-0.907193	-0.0476602	-0.432458	-0.468035	0.9028	-0.0386311	-0.367318	-0.17982	0.844367
1141	2	1	3	1	22.5827	-1.21636	-0.682795	-0.396756	0.669999	-0.0936714	-0.228218	0.369005	-0.333055	-0.299632
161	1	2	3	1	25.0593	0.0666904	-0.682795	-0.253946	0.578956	-0.20439	0.53013	-1.98723	-2.17188	-1.67243
973	1	2	3	2	23.5294	-0.0322437	-0.682795	0.781425	-0.786685	-1.09014	1.28848	0.516269	0.586358	0.844367
941	2	1	3	1	21.4498	-0.242479	1.22261	-0.218243	-0.387235	-0.868705	1.28848	0.516269	1.04606	1.30197
333	2	2	3	2	22.0317	1.44249	1.22261	0.228037	-0.226013	-0.757986	1.28848	-0.809111	0.739593	1.75957
255	2	1	4	1	20.2848	1.57853	0.587475	1.45977	-0.484726	0.238486	1.09889	-0.809111	0.126651	-0.528432
85	1	1	3	1	22.1453	-0.242479	0.587475	0.85283	0.465152	-0.0936714	-1.17615	0.22174	-0.0265842	-0.299632
823	2	2	3	2	25	0.0666904	-0.0476602	0.388698	1.03417	-0.868705	1.09889	1.25259	0.279887	-0.0708324
55	1	2	4	3	22.0386	0.635562	-0.682795	-0.0575823	-0.156783	2.00999	1.47806	1.10533	1.65901	1.30197
1122	2	1	3	1	22.0604	-0.242479	0.587475	0.299442	-0.317815	-0.979424	1.28848	-0.809111	0.892829	0.615567
1157	2	2	4	4	38.1354	-1.53171	-2.5882	-0.807334	-0.786685	1.89927	1.09889	-0.514582	-1.25247	-1.21483
713	2	2	4	3	19.5312	-0.242479	1.22261	0.620764	0.405975	-1.4223	-0.228218	-1.2509	-0.639526	-0.986031
864	1	2	4	4	29.9383	-0.8299	-0.0476602	-0.789483	-0.74913	0.9028	0.150956	1.25259	0.892829	0.386767
186	2	2	3	1	20.5761	-1.45751	-0.0476602	-0.432458	-0.411134	1.01352	1.09889	-0.0727887	-0.17982	-0.0708324
1094	1	1	2	1	18.3655	-0.236295	-1.31793	0.0316738	-0.468035	-0.425829	0.719717	-0.661847	0.126651	0.615567
701	1	2	4	6	26.8274	-0.242479	-1.31793	0.103079	0.18292	-0.31511	-2.50326	0.663534	-0.333055	-0.528432
694	2	2	3	1	31.1634	-0.242479	1.22261	-0.503863	0.255754	-1.09014	-0.417805	-1.10364	-1.25247	-1.44363
51	1	2	4	2	30.0712	1.57853	1.22261	-0.75378	-0.786685	0.9028	-0.228218	1.25259	0.739593	0.844367
1035	1	1	1	1	22.0384	-1.28129	-0.0476602	-0.825185	-0.445275	0.792081	0.909304	0.516269	0.433122	0.157967
862	2	2	4	3	21.875	1.57853	0.587475	0.513657	-0.333747	2.00999	0.719717	0.516269	-0.486291	0.615567
1163	2	2	2	1	31.25	-0.907193	-0.682795	0.245889	-0.786685	0.792081	-0.0386311	0.810798	0.433122	0.615567
1164	2	2	2	1	23.0112	-0.907193	-0.682795	0.352996	-0.670605	0.681362	-0.796979	-0.367318	0.739593	0.157967
566	1	4	3	2	22.0581	1.04057	0.587475	-0.146838	-0.196425	0.792081	1.47806	-1.2509	-0.0265842	0.386767
1073	2	1	2	1	24.2215	-0.734058	-0.682795	-0.0397311	-0.600806	0.681362	-0.228218	-0.220053	0.892829	-0.299632
837	1	2	3	4	26.7755	-0.242479	-0.0476602	0.531508	-0.366181	0.459924	-0.0386311	-0.661847	0.586358	0.386767
462	2	2	3	2	19.5965	-1.45751	0.587475	-0.0932848	-0.786685	0.9028	-0.0386311	0.958063	0.433122	0.615567
1128	2	1	3	1	22.6562	1.04057	-0.0476602	-0.75378	-0.736611	0.9028	-0.0386311	0.516269	0.279887	0.386767
1239	1	1	3	1	26.3146	-1.21636	-0.0476602	-0.825185	-0.636464	1.01352	-1.17615	-0.661847	-0.17982	0.844367
476	1	2	3	3	26.7299	-0.669132	-0.682795	-0.789483	-0.786685	0.9028	-0.0386311	0.369005	0.279887	0.157967
390	1	2	3	2	20.9573	-0.0322437	-0.682795	-0.664524	-0.665295	0.0170477	0.53013	0.958063	0.892829	0.615567
385	1	1	3	1	20.2812	-0.242479	-1.31793	-0.646673	0.718934	0.0170477	1.28848	1.84165	-0.17982	-0.299632
1008	2	1	2	1	19.5312	-0.734058	-0.682795	0	-0.529489	-1.64374	0.340543	-1.39817	0.433122	0.844367
56	2	2	3	4	30.478	-0.8299	-1.31793	-0.593119	-0.786685	0.9028	-0.0386311	1.69439	0.892829	0.844367
524	2	2	3	2	18.3249	-0.242479	1.22261	-0.682375	-0.545422	0.681362	-0.228218	0.958063	0.739593	1.07317
747	1	2	3	4	25.3934	1.44249	1.22261	0.888533	-0.276087	0.0170477	1.28848	-0.220053	0.892829	0.157967
110	2	1	3	1	34.2936	1.04057	-0.682795	-0.00402863	-0.36106	0.459924	0.53013	0.0744758	0.892829	0.157967
576	1	4	3	1	23.7387	1.04057	1.22261	-0.735929	-0.281398	-0.0936714	0.53013	-0.956376	0.739593	0.386767
882	1	2	3	4	23.5294	-0.8299	-0.682795	-0.682375	-0.711575	0.570643	0.340543	0.810798	0.279887	0.615567
770	1	1	3	1	27.3588	-0.242479	1.22261	-0.414607	-0.408858	0.681362	-0.228218	-0.0727887	0.586358	0.615567
1240	1	1	2	1	27.6817	-1.21636	-0.0476602	0.817128	0.339969	0.349205	-1.17615	0.516269	-0.17982	-0.528432
1096	1	1	2	1	17.301	-0.236295	-0.682795	0.602913	-0.261292	-0.536548	0.150956	-1.6927	1.1993	0.157967
1043	2	1	2	1	21.9261	-0.236295	-0.682795	0.531508	-0.266603	1.12424	1.28848	0.958063	1.1993	-0.0708324
671	1	2	4	3	21.4619	-0.242479	0.587475	-0.718078	-0.485106	-0.20439	-0.0386311	-0.0727887	0.739593	0.844367
368	1	2	3	3	29.3878	-0.236295	-0.0476602	-0.271797	-0.165698	1.01352	0.909304	-0.220053	0.892829	1.07317
972	1	2	3	2	21.7993	-0.0322437	-1.95307	-0.682375	-0.29733	0.349205	0.53013	0.0744758	0.126651	1.30197
122	2	2	4	3	19.5312	1.57853	1.22261	-0.361053	-0.223358	0.681362	0.340543	-0.367318	-0.17982	1.75957
730	1	2	4	4	25.2595	-0.406339	0.587475	-0.557417	0.298241	0.0170477	-0.0386311	1.69439	-0.17982	-0.299632
1147	1	1	3	1	22.7732	-0.0322437	-0.0476602	1.31696	-0.61029	0.9028	-0.0386311	1.54712	0.892829	0.844367
1154	1	2	4	6	25.6055	0.635562	-0.682795	-0.182541	-0.331471	1.12424	0.909304	-0.220053	-0.0265842	-0.299632
657	1	2	3	2	22.4766	1.57853	0.587475	0.192335	0.460031	-0.757986	1.28848	-1.10364	-1.09923	-1.90123
1102	2	2	4	4	29.0533	-1.21636	1.22261	0	-0.74287	1.01352	-0.228218	0.0744758	0.433122	-0.299632
793	1	2	4	5	23.0546	-0.242479	0.587475	-0.75378	-0.298468	0.9028	-0.0386311	0.516269	0.892829	0.844367
174	2	2	3	2	18.4425	-0.242479	-0.0476602	-0.16469	-0.661501	-0.536548	0.340543	0.22174	0.739593	0.615567
278	2	2	3	1	28.0404	-0.734058	-0.682795	-0.75378	-0.741163	-0.425829	1.47806	0.810798	0.892829	-0.299632
758	1	1	3	1	20.7476	-0.242479	0.587475	0.335145	-0.619773	0.0170477	-0.0386311	-0.809111	0.279887	-0.0708324
505	2	2	3	7	19.8347	1.57853	1.22261	0.763574	-0.240429	0.9028	-0.228218	-0.514582	0.739593	0.615567
789	2	1	2	1	19.7055	1.57853	0.587475	-0.396756	-0.375855	2.00999	1.47806	1.54712	0.433122	-0.757232
285	1	4	2	1	20.0617	-0.734058	0.587475	-0.825185	-0.215392	1.23496	1.47806	-1.6927	-0.639526	-0.986031
534	1	2	3	1	21.0498	-0.0322437	-0.0476602	-0.664524	-0.335113	0.459924	1.47806	0.516269	-0.0265842	0.386767
841	2	2	4	4	25.9645	-0.669132	-0.0476602	0.370847	0.141951	-1.20086	-1.55533	-1.2509	-2.17188	-0.528432
962	1	1	3	1	23.939	-0.734058	1.22261	-0.182541	0.431011	-0.20439	-1.9345	-1.54543	-0.486291	-0.299632
831	1	2	3	2	23.8087	1.04057	1.22261	-0.825185	1.37387	1.34568	0.53013	-1.83996	-1.55894	-2.58763
1180	1	2	4	2	22.7204	-0.907193	-0.0476602	-0.468161	-0.523799	0.792081	-0.0386311	0.0744758	0.279887	0.157967
461	2	4	3	1	18.75	0.0666904	-0.682795	-0.307499	-0.674019	-0.647267	0.719717	1.39986	0.892829	1.30197
846	2	2	4	2	23.634	1.57853	1.22261	0.335145	0.21763	-0.757986	0.53013	-0.809111	-2.01865	-1.21483
1150	1	2	4	2	27.7323	-0.242479	1.22261	-0.414607	-0.260534	0.9028	0.340543	-0.514582	0.739593	-0.299632
293	1	2	3	2	18.5568	1.04057	0.587475	-0.521714	-0.417582	0.9028	-0.0386311	1.25259	0.892829	0.844367
8	2	2	3	1	18.8271	1.44249	-0.682795	-0.557417	0.578956	-0.20439	0.53013	0.810798	-0.17982	-0.299632
533	2	2	3	4	24.196	0.0666904	-0.682795	-0.503863	0.157314	-0.647267	-0.0386311	0.958063	-1.09923	-0.757232
1186	2	2	3	3	22.3757	-0.907193	0.587475	-0.396756	-0.0793967	-0.536548	1.47806	-1.83996	2.11871	1.98837
466	1	1	3	1	21.7181	-0.236295	-0.682795	-0.521714	-0.786685	-0.536548	-0.0386311	-0.367318	0.279887	0.615567
919	2	4	4	1	21.2953	-0.8299	-1.31793	-0.825185	-0.521523	0.349205	-0.228218	-1.54543	-0.333055	-0.299632
920	2	4	4	1	21.2953	-0.8299	-1.31793	-0.825185	-0.521523	0.349205	-0.228218	-1.54543	-0.333055	-0.299632
1037	1	1	1	1	22.2291	-0.236295	1.22261	-0.575268	-0.240429	0.570643	1.47806	1.25259	0.586358	0.844367
748	1	1	3	1	24.9135	1.04057	-0.0476602	-0.343202	-0.391787	0.238486	0.150956	0.22174	-0.333055	1.53077
642	2	2	3	2	26.6728	-0.8299	0.587475	-0.807334	-0.598909	0.792081	0.150956	1.25259	0.586358	0.615567
581	2	2	4	3	21.1927	1.57853	0.587475	0.834979	0.275101	-1.9759	0.340543	-1.2509	-1.25247	-0.299632
148	2	1	3	1	22.151	-0.242479	0.587475	1.74539	-0.456086	0.9028	-0.228218	1.10533	0.739593	0.844367
1209	1	2	3	3	22.5981	-1.53171	-1.31793	-0.825185	0.446565	-0.757986	-0.607392	-0.367318	-0.333055	0.157967
1134	2	1	2	1	21.0962	-0.8299	-0.682795	-0.432458	-0.250557	-0.31511	0.909304	-0.514582	0.586358	0.386767
720	1	1	2	1	33.5153	-1.21327	-0.0476602	0.245889	-0.108986	2.00999	-1.55533	-1.39817	0.892829	1.98837
345	2	2	4	2	28.2284	1.44249	0.587475	-0.682375	-0.786685	0.681362	-0.0386311	0.958063	0.126651	0.844367
532	1	4	3	3	24.1588	1.57853	1.22261	-0.343202	0.58806	-1.53302	0.719717	-0.956376	-0.486291	-0.528432
942	1	1	4	1	25.2493	1.57853	-0.0476602	-0.289648	-0.487951	0.127767	0.719717	1.84165	0.739593	1.30197
411	2	2	3	3	24.3418	-1.21327	-0.0476602	0.460103	-0.507297	-0.20439	1.09889	1.39986	1.35254	0.157967
667	2	2	3	3	18.8092	-0.242479	1.22261	-0.503863	0.250064	-1.31158	-0.228218	-1.39817	-1.55894	-0.299632
399	1	1	4	1	22.3435	0.567545	-1.31793	-0.396756	-0.422514	-0.31511	0.719717	0.810798	0.739593	0.844367
304	1	1	3	1	28.7347	1.44249	0.587475	-0.807334	-0.611428	0.570643	-0.0386311	0.958063	0.586358	0.615567
217	1	2	3	3	24.977	1.57853	0.587475	0.567211	-0.716127	-0.0936714	0.340543	0.958063	0.739593	0.615567
909	2	2	3	2	24.2188	-0.8299	-0.0476602	-0.75378	-0.786685	0.570643	1.28848	1.25259	-0.17982	0.157967
968	2	5	4	1	23.7118	-0.907193	-1.95307	-0.807334	-0.181251	0.9028	-0.0386311	0.0744758	0.892829	0.844367
648	1	2	4	4	23.6713	0.0666904	1.22261	-0.0218799	-0.674399	0.0170477	1.09889	-0.956376	-0.17982	-1.21483
435	2	2	4	3	23.3067	0.0666904	0.587475	0.26374	0.198853	-0.31511	-0.417805	0.0744758	-0.945997	-0.528432
956	2	1	3	1	21.0828	1.57853	0.587475	1.31696	-0.491934	0.681362	-0.228218	0.810798	0.433122	0.844367
389	1	1	3	1	19.6232	-0.236295	-0.682795	0.317293	0.487913	-0.0936714	-0.417805	-0.220053	-0.333055	-0.299632
906	1	2	3	4	24.2202	-1.28129	0.587475	-0.807334	-0.0742756	2.00999	1.47806	1.54712	2.11871	1.98837
638	1	2	3	4	24.2215	1.57853	1.22261	-0.503863	0.340348	-0.536548	-0.417805	1.10533	0.126651	0.615567
206	1	2	3	2	30.8642	-0.734058	1.22261	1.35266	0.235839	0.238486	-0.796979	1.54712	0.279887	-0.0708324
139	1	2	3	2	20.2812	-0.8299	1.22261	-0.75378	-0.692797	0.681362	-0.0386311	0.22174	0.279887	-0.0708324
877	1	2	3	1	21.4476	-0.8299	-0.682795	-0.253946	-0.240429	0.570643	1.09889	2.13618	0.279887	1.98837
691	1	2	3	3	22.694	-0.242479	0.587475	-0.0754335	-0.127763	-0.0936714	1.09889	-1.10364	0.433122	0.844367
22	2	2	4	3	21.83	1.04057	0.587475	1.8525	-0.0883113	2.00999	1.47806	-0.956376	0.739593	-0.299632
10	1	2	3	3	39.1837	1.57853	1.22261	0.281591	-0.474105	0.9028	-0.0386311	1.54712	0.739593	0.844367
430	2	2	3	2	22.0386	0.0666904	0.587475	-0.128987	0.47805	0.127767	-0.796979	-0.514582	-0.17982	-0.528432
1188	2	2	4	5	20.4467	-0.907193	-0.0476602	-0.700226	-0.674019	0.9028	-0.0386311	-0.0727887	-0.0265842	-0.299632
424	1	1	3	1	21.7079	1.57853	1.22261	-0.0754335	0.738281	-1.09014	0.150956	-1.39817	-0.0265842	-0.986031
1013	1	1	3	1	27.6817	-0.236295	-1.31793	0.0316738	-0.523799	0.681362	1.09889	2.43071	0.586358	0.844367
153	1	2	3	1	29.0659	1.44249	-1.31793	-0.146838	-0.195362	0.9028	-0.228218	-0.367318	0.433122	0.615567
260	1	2	4	3	23.8754	1.04057	0.587475	-0.789483	-0.301124	1.01352	1.28848	1.10533	0.433122	-0.299632
658	1	2	3	2	24.6914	-0.242479	1.22261	1.17415	0.401423	-0.0936714	-0.0386311	0.22174	-0.333055	-0.299632
171	2	1	3	1	18.2183	-0.0322437	-1.31793	-0.307499	-0.786685	0.792081	-0.0386311	1.98891	0.892829	0.844367
266	2	1	3	1	19.7239	1.04057	-1.31793	0.0138226	-0.176699	0.459924	-0.0386311	-0.0727887	0.892829	0.844367
699	1	2	3	4	19.708	1.57853	1.22261	-0.0575823	-0.190355	-0.20439	-0.0386311	-0.956376	0.739593	0.615567
1160	2	2	3	3	23.1911	-0.907193	-2.5882	-0.646673	-0.561354	0.459924	-0.228218	0.810798	0.433122	0.844367
735	1	1	3	1	23.1837	1.57853	1.22261	0.620764	0.126398	-0.757986	-0.0386311	0.810798	-2.32512	0.844367
257	2	2	4	3	22.5827	1.57853	-0.0476602	-0.16469	-0.443568	-0.757986	-0.417805	-0.661847	0.739593	0.615567
256	1	2	4	2	27.968	-0.242479	0.587475	-0.307499	-0.464621	0.792081	1.09889	0.22174	-1.71217	0.844367
72	2	1	4	1	19.563	1.04057	0.587475	0.317293	-0.52304	0.0170477	-0.796979	-0.367318	0.279887	0.844367
155	1	1	3	1	21.2245	0.567545	-1.95307	-0.825185	-0.786685	0.0170477	-0.607392	0.369005	0.586358	0.844367
434	1	2	4	3	21.8776	-0.8299	1.22261	-0.396756	-0.741163	-0.0936714	1.47806	1.25259	-0.0265842	0.386767
1253	2	1	3	1	0	-1.21636	-1.31793	0.495806	-0.157124	0.9028	1.28848	1.39986	0.892829	0.615567
681	2	2	4	3	19.5717	1.57853	1.22261	-0.557417	-0.22791	-0.0936714	0.340543	-0.956376	1.81224	-1.44363
116	2	1	4	1	19.9594	1.04057	-0.0476602	-0.735929	-0.395201	0.349205	-0.417805	0.0744758	0.433122	0.615567
245	2	2	4	2	27.5482	1.57853	0.587475	0.549359	-0.0902081	1.34568	0.340543	-0.514582	0.892829	0.844367
636	1	2	3	3	21.8871	1.04057	0.587475	-0.182541	-0.266603	-0.979424	1.09889	0.22174	0.126651	1.30197
757	1	2	3	2	25.1486	1.44249	-1.31793	-0.325351	-0.384959	-0.0936714	1.09889	-0.367318	0.279887	-0.757232
1071	2	1	0	0	26.0262	-0.236295	1.22261	0.281591	-0.786685	0.459924	-0.986566	-0.220053	0.586358	0.157967
4	2	2	4	2	20.3244	-0.242479	0.587475	-0.486012	0.203405	-0.0936714	-0.607392	0.810798	0.126651	-0.299632
639	2	1	3	1	25.2363	0.0666904	0.587475	1.06704	0.344521	-0.868705	0.53013	-0.0727887	-0.639526	-0.0708324
1101	2	2	3	1	17.6898	-1.21636	1.22261	0	-0.786685	0.681362	-0.0386311	0.810798	0.892829	-0.299632
785	1	4	3	1	26.1224	-0.242479	0.587475	-0.75378	-0.786685	0.238486	-0.796979	0.0744758	0.433122	0.615567
947	1	1	3	1	22.8571	1.57853	0.587475	0.352996	0.0975675	-0.20439	-1.55533	0.958063	-0.333055	-0.299632
1138	2	1	3	1	19.1111	-0.242479	1.22261	-0.789483	-0.567613	-0.0936714	0.909304	-0.0727887	-0.0265842	-0.299632
1153	2	2	4	3	19.1406	0.635562	-0.682795	0.567211	-0.582977	-0.536548	-0.417805	-0.220053	0.892829	0.386767
913	1	3	3	7	17.7154	-1.28129	-1.95307	-0.825185	-0.440722	0.9028	-0.607392	-0.367318	-0.333055	0.386767
213	1	2	3	2	28.7347	-0.0322437	0.587475	-0.253946	-0.159628	0.127767	1.47806	1.39986	0.892829	0.844367
33	2	2	3	3	19.2277	0.635562	0.587475	-0.539565	-0.571407	1.01352	-0.0386311	1.10533	-0.17982	0.844367
884	1	1	3	1	22.2826	-0.8299	0.587475	0.460103	0.852084	-0.20439	-0.228218	0.516269	0.892829	-0.299632
470	1	1	2	1	18.937	0.635562	0.587475	-0.593119	-0.053791	-0.0936714	0.909304	-1.6927	1.1993	1.75957
840	2	2	3	2	19.7055	-0.242479	0.587475	0.0673763	-0.292778	-0.20439	0.150956	0.22174	0.892829	0.386767
156	2	3	3	5	21.875	1.57853	-0.0476602	-0.789483	-0.400891	0.9028	-0.228218	0.0744758	-0.0265842	0.157967
666	1	2	4	1	30.0712	-1.45751	-0.0476602	0.156632	-0.275139	0.459924	0.150956	0.369005	0.892829	-0.0708324
683	1	2	2	3	25.763	1.04057	-0.0476602	-0.682375	-0.179733	-0.31511	1.09889	-1.54543	-0.17982	-0.528432
1058	2	1	2	1	19.2336	-0.734058	-1.95307	0.138781	-0.140282	0.459924	-0.796979	-0.956376	0.586358	0.844367
711	2	2	4	3	20.5761	1.57853	1.22261	0.567211	1.14759	0.9028	1.28848	0.663534	-0.333055	-1.44363
572	1	2	3	3	22.1453	1.57853	1.22261	1.67399	0.51864	-0.868705	-0.0386311	-0.0727887	0.126651	0.157967
977	1	2	3	2	21.3039	-0.0322437	-1.31793	-0.825185	-0.786685	0.459924	1.28848	0.22174	-0.639526	-0.528432
733	1	4	3	1	19.5918	1.44249	1.22261	0.138781	-0.119797	0.127767	1.47806	-0.367318	-0.486291	0.844367
871	1	2	3	3	26.2976	1.04057	-0.0476602	1.20985	-0.0902081	0.681362	0.150956	-0.220053	0.433122	1.53077
348	1	2	3	1	20.5191	-0.0322437	-0.682795	0.317293	-0.661501	-0.536548	0.53013	-0.661847	0.739593	-0.986031
457	1	2	3	2	23.8367	-1.45751	1.22261	0.0316738	0.0600124	-2.19733	1.09889	-1.98723	-2.78482	-2.58763
965	2	1	3	1	19.1406	-0.242479	-0.682795	-0.718078	-0.250671	-0.20439	-0.228218	-0.0727887	1.04606	0.386767
878	1	2	4	5	30.8365	-0.242479	-0.0476602	0.549359	0.305828	0.792081	0.719717	0.0744758	-1.09923	-1.21483
654	1	2	3	1	19.5312	-0.0322437	-1.95307	-0.111136	-0.786685	-1.09014	1.09889	-0.661847	-0.945997	0.615567
106	1	1	4	2	22.7244	-0.242479	1.22261	3.67332	-0.0594811	0.681362	0.53013	-1.98723	0.433122	0.844367
154	2	2	3	2	19.5312	1.57853	1.22261	-0.253946	0.0907393	-0.20439	-1.55533	0.516269	-0.333055	-0.299632
145	2	1	3	1	16.6603	-1.21327	-0.0476602	-0.75378	-0.153938	0.570643	0.719717	-0.661847	-0.17982	-0.0708324
70	1	1	3	1	17.9012	1.57853	1.22261	0.156632	-0.570458	0.792081	-0.228218	1.54712	0.586358	0.844367
236	1	2	4	3	18.7783	0.635562	1.22261	-0.700226	-0.620532	0.792081	-0.228218	0.516269	0.433122	-0.0708324
859	1	2	4	5	23.5479	-0.8299	-0.682795	-0.0575823	-0.118659	0.9028	-0.0386311	0.0744758	0.433122	0.844367
504	1	1	3	1	25.2493	1.57853	0.587475	-0.468161	-0.0617572	-0.20439	0.719717	-0.220053	1.1993	1.98837
235	2	1	2	1	22.6757	-0.406339	-0.682795	-0.575268	-0.0583431	1.78855	1.28848	1.98891	1.50577	1.53077
1001	1	1	2	1	25.3086	-0.236295	-0.682795	-0.0218799	-0.132315	0.0170477	0.719717	-0.0727887	0.586358	0.386767
1106	1	2	3	1	24.9135	-1.21636	-0.0476602	0	-0.0898287	-0.0936714	0.719717	-1.10364	0.279887	0.615567
725	1	2	3	2	31.0204	1.44249	-1.31793	-0.111136	-0.448689	0.681362	-0.228218	0.22174	0.586358	-0.299632
298	2	4	3	1	21.7738	1.44249	0.587475	-0.718078	-0.614842	-0.979424	1.47806	1.39986	0.433122	0.844367
5	2	4	4	2	21.3859	1.57853	1.22261	0.460103	-0.0348237	1.89927	1.47806	-0.956376	2.11871	0.157967
228	2	2	3	3	20.0288	-0.8299	-0.0476602	1.17415	-0.374906	-0.647267	0.53013	-0.367318	-0.0265842	0.386767
742	1	2	4	2	22.8571	1.04057	1.22261	-0.325351	-0.215392	0.9028	-0.0386311	1.54712	0.892829	0.844367
1124	2	1	3	1	22.5069	-0.242479	0.587475	-0.361053	0.100526	0.127767	-0.228218	2.13618	0.279887	-0.299632
963	1	1	3	1	19.9248	-0.734058	1.22261	-0.557417	0.325933	-2.08661	-0.0386311	-0.0727887	1.1993	0.157967
710	2	2	4	3	20.83	-0.242479	0.587475	-0.61097	-0.127763	-0.0936714	0.340543	-0.661847	0.433122	0.386767
1110	2	4	3	1	23.0469	-0.242479	1.22261	-0.628822	-0.531196	1.01352	0.150956	0.663534	-0.0265842	-0.0708324
519	2	2	3	3	21.3593	-0.242479	-0.0476602	-0.450309	-0.230186	0.792081	0.53013	0.22174	0.126651	-0.299632
1144	2	1	3	1	18.369	1.04057	1.22261	-0.628822	-0.57501	-0.20439	0.150956	-0.367318	0.126651	-0.0708324
331	2	2	3	2	18.4202	1.44249	-0.682795	1.67399	-0.0583431	1.01352	1.28848	-0.809111	0.586358	-0.0708324
675	1	2	4	3	21.7738	-0.242479	-0.0476602	3.24489	0.138537	0.349205	-0.607392	1.69439	0.279887	0.157967
47	1	2	4	4	23.3011	-0.242479	0.587475	0.281591	0.453393	-0.536548	-0.228218	0.516269	0.433122	0.386767
629	2	2	3	3	19.9219	-0.907193	0.587475	-0.61097	0.31038	-0.647267	-0.228218	-0.220053	0.739593	-0.757232
1059	1	1	2	0	23.4586	-0.236295	-1.31793	0.567211	0.250064	0.0170477	-0.607392	0.369005	0.433122	-0.299632
927	1	2	4	3	22.6562	0.0666904	0.587475	0.388698	-0.688055	-0.425829	-0.0386311	0.369005	0.279887	0.844367
1246	2	2	3	1	19.2234	-1.21636	-1.95307	-0.539565	-0.786685	0.238486	0.53013	1.10533	-0.0265842	0.615567
556	1	2	4	3	22.3435	-0.8299	-1.31793	0.745723	-0.08907	0.570643	-0.228218	-0.0727887	0.892829	0.844367
322	1	2	2	2	26.8612	1.44249	-0.0476602	-0.396756	0.432149	0.127767	-0.0386311	0.663534	-0.0265842	0.157967
458	2	4	3	1	21.5019	-1.45751	-0.0476602	-0.182541	-0.358025	-1.86518	1.09889	0.369005	1.04606	0.615567
126	1	1	3	1	24.5351	1.04057	-0.0476602	0.0316738	0.305828	0.681362	0.909304	-0.956376	-1.71217	-1.44363
344	2	2	3	3	23.5078	1.44249	-0.0476602	-0.468161	-0.110693	-0.979424	0.150956	-0.0727887	0.892829	1.53077
601	2	4	3	1	27.1416	-1.21327	-0.682795	-0.0397311	-0.331471	0.0170477	-0.228218	0.22174	1.04606	-0.0708324
1095	1	1	2	1	23.1084	-0.236295	0.587475	-0.468161	-0.611428	0.0170477	-0.228218	-0.220053	0.126651	0.157967
64	2	1	4	1	20.83	0.635562	0.587475	0.638616	0.18292	-0.868705	-0.417805	0.663534	0.126651	0.844367
140	1	4	3	1	21.7776	1.57853	0.587475	0.0316738	-0.232842	0.681362	-0.0386311	1.69439	0.739593	1.07317
847	1	2	3	3	19.721	-0.734058	0.587475	-0.0397311	-0.148248	-0.0936714	-0.228218	0.22174	0.892829	0.844367
662	1	2	4	4	0	1.44249	0.587475	0.174484	-0.0583431	0.9028	0.150956	-0.367318	0.739593	0.844367
661	1	1	3	1	26.7299	-0.242479	-0.682795	0.477954	0.0736688	-0.868705	-0.0386311	0.22174	-0.486291	-0.757232
1029	2	2	3	6	25.0762	-1.28129	-1.31793	0.781425	-0.786685	0.459924	0.150956	0.369005	0.279887	-0.299632
438	2	2	3	2	18.9619	-1.21327	-0.0476602	-0.682375	0.510674	-0.0936714	0.719717	-0.809111	-0.333055	-1.44363
437	2	2	3	4	16.5289	0.635562	1.22261	-0.307499	-0.630205	-0.0936714	-0.417805	-0.809111	-0.17982	0.157967
782	2	2	3	3	18.7305	-0.0322437	0.587475	-0.825185	-0.695642	0.570643	-0.417805	1.10533	0.586358	0.615567
276	1	2	4	3	27.0416	-0.734058	0.587475	0.245889	0.0326996	-1.4223	-0.986566	-1.98723	-2.17188	-2.58763
586	1	2	4	2	22.2222	-0.242479	-0.0476602	-0.718078	0.0668406	-1.86518	-0.417805	0.663534	0.279887	0.157967
426	1	1	3	1	20.679	0.0666904	-1.95307	-0.0754335	-0.272293	0.0170477	-0.0386311	1.10533	0.892829	0.844367
1024	1	1	2	1	17.6309	-0.236295	-1.31793	-0.521714	0.140813	-0.757986	-0.228218	-0.367318	-0.945997	0.386767
471	2	1	3	1	18.3594	0.635562	-1.31793	-0.253946	-0.138005	-0.31511	0.719717	0.663534	0.586358	0.844367
557	2	1	2	1	23.3887	1.44249	-0.682795	-0.343202	0.299	-0.0936714	-0.0386311	0.0744758	-0.0265842	-0.299632
422	1	1	4	1	35.9184	0.0666904	-0.0476602	-0.771631	-0.0839489	0.9028	-0.228218	0.516269	0.892829	0.844367
21	1	2	3	2	25.0593	-0.242479	-0.682795	-0.325351	0.159021	1.23496	1.47806	1.69439	-0.792762	-1.21483
187	1	2	4	4	32.1463	-0.242479	1.22261	0.602913	-0.0293232	1.56711	0.150956	-1.54543	2.11871	-0.0708324
826	1	2	4	3	23.8751	0.567545	-0.0476602	-0.289648	-0.149386	0.9028	-0.0386311	1.10533	0.892829	0.386767
1050	2	1	2	0	20.0288	-0.236295	-0.0476602	-0.539565	-0.115245	0.349205	0.340543	-0.220053	-0.17982	0.615567
16	2	5	4	1	19.9594	-0.734058	-1.95307	-0.486012	-0.306435	-1.31158	1.09889	-0.809111	0.433122	-0.528432
515	1	2	3	4	24.6559	1.57853	1.22261	0.692169	0.305828	0.9028	-1.74491	-0.514582	0.126651	-0.299632
176	2	1	3	1	17.4747	1.57853	1.22261	-0.16469	-0.149955	0.127767	0.150956	-0.220053	0.126651	0.386767
144	2	1	4	1	17.6254	1.57853	1.22261	-0.700226	-0.448689	-0.20439	-0.228218	0.516269	0.433122	0.844367
839	2	1	3	1	23.2335	-0.242479	-0.682795	2.53085	-0.363336	0.127767	-0.228218	-0.367318	0.433122	-0.299632
29	2	2	3	4	18.0697	1.04057	0.587475	-0.61097	-0.573872	-0.20439	-0.228218	0.516269	0.586358	0.615567
158	2	1	3	1	22.8329	-1.45751	-1.95307	0.335145	-0.115245	0.238486	1.47806	0.369005	-0.486291	0.386767
375	2	2	3	2	20.0288	-0.0322437	-0.682795	0.620764	-0.328626	0.0170477	-0.228218	0.958063	0.739593	0.844367
324	2	2	3	2	24.6548	1.44249	-0.0476602	1.35266	0.185196	-0.647267	0.340543	-0.661847	-0.333055	-0.757232
249	1	1	4	1	19.3337	1.57853	1.22261	0.388698	-0.0902081	1.4564	0.53013	-0.220053	-0.17982	-0.528432
1012	2	2	3	2	18.3594	-0.236295	-0.0476602	-0.825185	-0.786685	0.0170477	-0.0386311	-0.367318	-0.333055	0.157967
593	1	2	3	2	24.3911	-0.242479	0.587475	1.06704	0.25803	-0.0936714	-0.228218	-0.367318	-0.486291	-0.0708324
1182	2	2	4	3	28.8044	-0.907193	1.22261	0.620764	-0.331471	0.238486	0.340543	-0.220053	0.126651	-0.528432
663	1	1	3	2	21.2245	1.57853	1.22261	-0.539565	0.242098	0.9028	0.909304	-0.809111	-2.17188	-0.986031
721	1	1	2	1	20.5191	0.635562	-1.31793	-0.182541	-0.0344444	-0.979424	1.47806	-1.2509	1.35254	0.615567
614	1	2	2	2	21.5451	-0.242479	1.22261	0.745723	0.125639	0.0170477	0.53013	-0.220053	-1.25247	-0.528432
874	1	2	3	3	22.46	0.567545	-0.682795	-0.200392	0.243805	-0.20439	0.53013	-1.10364	-0.945997	-0.986031
652	1	2	3	2	21.4533	1.44249	-0.0476602	0.26374	-0.206288	0.459924	-0.0386311	0.22174	-0.0265842	0.386767
905	1	2	3	2	19.5918	1.57853	0.587475	-0.825185	-0.672881	0.9028	-0.0386311	2.43071	0.892829	0.844367
244	2	2	3	3	26.5754	-0.0322437	0.587475	-0.646673	-0.493641	0.792081	0.719717	0.958063	-0.945997	0.615567
848	1	4	3	1	22.6474	-0.8299	-0.0476602	-0.146838	-0.142178	0.9028	0.53013	0.958063	0.126651	0.157967
20	1	2	4	3	23.3556	-0.8299	-0.682795	-0.16469	0.045218	-0.31511	0.150956	1.69439	-0.639526	0.157967
898	2	5	4	1	19.4674	1.04057	0.587475	-0.807334	-0.598909	-0.20439	-0.228218	0.516269	0.279887	0.844367
151	2	4	3	1	22.8624	-1.21636	0.587475	0.0316738	0.151055	-0.31511	-0.417805	0.0744758	-0.0265842	0.157967
369	1	2	3	1	24.6914	-0.406339	-0.682795	0.656467	0.0440799	0.0170477	-1.17615	0.369005	-0.0265842	-0.757232
1070	2	1	0	1	24.5089	-0.236295	0.587475	1.95961	0.655204	-0.979424	0.150956	0.22174	0.279887	0.615567
767	1	2	3	4	27.6817	1.57853	0.587475	0.888533	0.471981	0.127767	-0.0386311	0.663534	-0.0265842	0.386767
207	2	2	3	4	22.719	1.57853	1.22261	0.40655	0.276239	0.349205	0.53013	0.0744758	-1.09923	-0.0708324
1219	2	1	3	1	22.9398	-1.21636	-0.0476602	-0.825185	-0.0742756	0.681362	-0.0386311	0.369005	0.892829	0.157967
1125	2	1	4	1	33.0579	1.57853	1.22261	-0.75378	0.0740482	0.9028	-0.0386311	1.25259	-0.333055	-0.528432
567	1	2	3	2	30.6689	-0.242479	-0.0476602	-0.557417	-0.149386	0.9028	-0.0386311	1.98891	0.892829	0.844367
433	2	2	4	3	22.1367	1.57853	1.22261	-0.771631	-0.473725	0.0170477	0.340543	0.0744758	0.433122	-0.528432
521	2	1	3	1	19.7239	1.04057	1.22261	-0.75378	0.0600124	-0.425829	-0.0386311	0.22174	-0.486291	-0.299632
475	1	2	3	2	32.112	-0.669132	-0.682795	-0.735929	0.0326996	-1.31158	-1.55533	-0.809111	-0.333055	-0.299632
692	2	2	3	2	20.0796	1.57853	1.22261	-0.468161	-0.368457	0.9028	-0.417805	0.0744758	0.126651	-0.299632
1033	2	2	3	4	28.3447	-0.236295	-0.682795	2.42374	-0.103864	1.12424	1.47806	1.98891	0.279887	-0.0708324
545	1	2	4	6	19.1571	-0.8299	-0.0476602	-0.789483	-0.0469628	0.681362	-0.228218	-0.220053	0.739593	0.386767
560	1	1	3	1	20.9024	-0.0322437	-1.31793	-0.718078	-0.402788	-0.0936714	-1.17615	-0.956376	-0.333055	0.844367
397	2	2	3	2	17.2248	0.635562	-1.31793	0.103079	-0.510522	0.459924	-0.0386311	-0.367318	-0.333055	-0.299632
302	1	1	3	1	21.4619	1.44249	1.22261	-0.521714	-0.0281852	0.9028	-0.0386311	-0.367318	0.739593	0.844367
328	1	2	3	2	21.551	1.44249	-0.682795	-0.486012	-0.0150978	0.459924	1.28848	-0.220053	2.11871	1.07317
687	1	1	2	1	24.2123	1.57853	1.22261	-0.414607	-0.0243538	-0.20439	1.09889	-1.6927	0.279887	0.157967
288	1	4	3	1	23.5294	-0.734058	-0.682795	-0.575268	-0.134364	1.01352	1.28848	0.516269	-0.0265842	-1.21483
286	2	4	3	1	23.8754	-0.734058	1.22261	-0.146838	-0.0355824	0.9028	1.47806	2.8725	1.65901	0.844367
38	2	1	2	1	23.0469	-0.242479	1.22261	-0.682375	0.105913	0.792081	-1.36574	0.0744758	-0.639526	0.615567
252	2	soho	4	2	19.5312	1.04057	0.587475	-0.557417	-0.0469628	1.01352	1.28848	-0.220053	-0.945997	-0.0708324
1133	2	1	2	1	19.313	0.567545	0.587475	0.26374	-0.275139	0.0170477	1.47806	0.0744758	-0.17982	-0.986031
292	1	2	3	3	20.2812	-0.734058	-1.31793	-0.468161	-0.283105	0.681362	-0.0386311	-0.0727887	-0.17982	-0.299632
845	2	2	4	5	21.0077	-0.406339	0.587475	-0.396756	-0.438446	0.238486	-0.417805	1.25259	0.739593	0.844367
552	2	4	3	1	21.4536	-0.242479	-0.0476602	-0.75378	-0.111831	-1.64374	0.909304	-1.54543	0.279887	-0.528432
621	2	2	3	3	19.563	-0.242479	-0.0476602	-0.825185	-0.240429	2.00999	-0.417805	-0.367318	-0.0265842	-1.67243
781	1	1	3	1	16.5289	1.57853	1.22261	-0.682375	-0.149386	-0.20439	-0.417805	-0.514582	-0.333055	0.844367
301	2	1	3	1	25.5296	1.44249	-0.682795	-0.396756	-0.422514	0.238486	-0.228218	-0.0727887	0.126651	-0.0708324
810	1	2	3	5	23.7954	1.57853	1.22261	-0.0754335	-0.087363	-0.868705	-0.0386311	0.22174	0.892829	0.844367
866	1	2	4	5	26.1962	-0.8299	0.587475	-0.75378	-0.00826962	1.4564	1.28848	-1.2509	1.35254	0.844367
797	1	2	3	4	25.3086	1.57853	1.22261	-0.253946	-0.0348237	0.9028	-0.417805	0.369005	0.433122	0.844367
702	1	2	3	3	25.5354	-0.406339	-0.682795	-0.111136	-0.0583431	-0.979424	1.47806	-0.220053	0.126651	-0.0708324
479	2	1	3	1	20.9572	-1.45751	1.22261	-0.539565	0.214785	0.238486	-0.0386311	-0.0727887	-0.17982	-0.299632
555	2	2	3	3	24.5578	0.635562	0.587475	-0.735929	0.0425626	-0.0936714	-0.228218	0.369005	-0.0265842	-0.299632
371	1	2	3	1	28.4055	-0.236295	-0.0476602	-0.396756	0.0213193	-0.0936714	-0.607392	0.663534	-0.333055	-0.299632
737	1	2	3	5	23.246	-0.242479	-1.31793	0.335145	0.157883	0.792081	1.09889	-1.98723	-1.55894	-2.58763
48	1	4	3	1	18.8092	-1.53171	-0.0476602	-0.468161	-0.106141	0.9028	-0.417805	1.84165	0.892829	0.844367
668	2	2	4	3	18.0697	1.57853	1.22261	-0.378904	-0.103864	-0.20439	0.150956	-0.367318	0.126651	-0.0708324
1108	2	1	2	1	19.4956	0.0666904	1.22261	-0.146838	-0.0845179	0.0170477	-0.228218	-0.0727887	0.433122	0.157967
37	1	1	3	1	23.4586	1.44249	0.587475	-0.61097	-0.0181326	-0.20439	1.09889	-0.220053	0.126651	0.844367
352	2	2	3	3	20.1951	-0.0322437	-1.95307	-0.468161	0.0528049	0.0170477	-0.417805	-1.98723	-1.25247	-0.986031
423	2	1	4	1	17.9282	-0.8299	0.587475	0.602913	-0.00826962	0.238486	1.28848	-1.39817	0.279887	0.844367
990	1	2	1	1	25.8166	-0.0322437	-1.95307	-0.503863	-0.411134	-0.31511	-0.0386311	-0.0727887	0.433122	-0.0708324
114	2	2	3	2	21.5139	-0.242479	-0.682795	1.8882	0.0311822	-0.31511	0.909304	0.810798	-0.639526	-0.0708324
180	2	1	3	1	21.7784	0.0666904	-1.95307	-0.0754335	0.0125943	-1.9759	1.28848	0.0744758	0.433122	-1.90123
622	1	2	3	2	24.8016	-0.8299	-1.31793	-0.700226	-0.0355824	0.459924	-0.0386311	-0.220053	-0.0265842	0.157967
664	1	2	3	4	22.4913	0.635562	-0.0476602	-0.75378	-0.706264	0.681362	-0.0386311	0.810798	-0.17982	0.386767
925	1	2	4	3	23.9395	1.57853	1.22261	0.245889	0.100982	-0.757986	-0.0386311	-0.661847	0.433122	-0.528432
796	2	2	4	4	23.4375	-0.907193	1.22261	0.174484	-0.181251	0.127767	-0.228218	0.516269	0.126651	0.615567
537	1	2	3	5	21.9671	1.57853	1.22261	-0.468161	0.195438	0.0170477	0.719717	0.369005	-0.17982	-0.299632
835	2	2	4	2	22.3081	-1.28129	0.587475	-0.718078	-0.0150978	-0.868705	-0.417805	-0.809111	0.892829	0.844367
86	1	2	4	3	24.6914	1.44249	1.22261	-0.16469	-0.0150978	-0.20439	-0.417805	-0.367318	0.892829	0.615567
1178	2	3	4	5	21.875	-0.907193	-0.0476602	-0.575268	-0.0150978	0.459924	-0.0386311	0.516269	0.433122	0.844367
944	1	1	3	1	20.836	-0.734058	-1.31793	-0.825185	0.0634265	1.34568	1.47806	3.75609	2.11871	-1.44363
958	2	1	3	1	26.6749	-0.734058	1.22261	0.335145	0.256513	0.9028	-0.0386311	2.43071	0.892829	0.615567
624	1	1	3	1	20.4511	-0.242479	1.22261	-0.16469	0.270928	0.0170477	-0.0386311	-0.220053	-0.639526	0.386767
1076	2	1	2	0	16.6493	-1.28129	-0.682795	-0.825185	-0.00447618	1.78855	1.47806	0.958063	0.279887	0.386767
484	1	2	3	2	18.5568	-0.406339	-1.31793	-0.307499	0.011646	-0.31511	-0.607392	-0.809111	-0.333055	-0.299632
251	2	2	4	3	19.1467	-0.242479	1.22261	-0.718078	-0.0374792	0.127767	-0.0386311	0.369005	0.739593	-0.299632
391	2	2	3	2	22.6306	-0.236295	1.22261	-0.396756	-0.00201044	0.459924	0.909304	-0.956376	0.433122	0.157967
641	1	2	3	4	20.679	-0.242479	1.22261	1.04919	-0.0862249	-0.979424	1.28848	-0.220053	-0.639526	0.157967
597	1	1	3	1	22.2066	1.57853	0.587475	-0.664524	-0.19301	-0.0936714	-0.0386311	-1.39817	-0.945997	-0.299632
419	2	2	3	3	20.0796	-1.21327	1.22261	-0.75378	-0.067068	0.570643	-0.417805	1.69439	0.739593	0.844367
999	1	1	2	0	17.301	-0.236295	-1.31793	0.0138226	0	0	1.28848	-0.0727887	-2.47835	0
879	2	3	4	6	20.4294	1.57853	1.22261	-0.628822	0	-0.979424	-0.417805	-0.367318	0.739593	0.157967
1197	2	2	3	2	22.7732	-1.53171	-0.682795	-0.789483	0.000834648	0.9028	-0.0386311	0.810798	0.892829	0.844367
118	2	2	3	2	17.0656	-0.8299	-0.682795	0.763574	-0.0029588	-0.20439	-0.417805	0.369005	0.126651	-0.0708324
400	2	1	4	1	21.0772	0.635562	0.587475	-0.503863	0.0543222	-0.425829	-0.228218	-0.514582	0.279887	-0.0708324
130	2	1	3	1	25.462	-1.45751	-0.682795	-0.61097	0.0478734	0.349205	-0.228218	-0.514582	-0.17982	-0.299632
596	1	1	3	1	24.3827	1.44249	-0.0476602	0.531508	-0.00371749	-1.09014	1.28848	-0.661847	-2.01865	-0.986031
676	2	2	3	2	25.2363	1.04057	1.22261	-0.557417	-0.0150978	-0.20439	-0.228218	-0.514582	-0.486291	-0.299632
553	2	2	4	3	23.4375	-0.8299	-0.682795	-0.289648	-0.282346	-0.647267	-0.228218	-1.54543	-0.17982	-0.528432
378	2	2	4	2	21.2306	-0.907193	-1.31793	0.585062	-0.103864	-0.757986	1.09889	-1.10364	-1.25247	-0.299632
346	2	5	3	1	21.4844	1.44249	-0.682795	0.0138226	-0.28595	0.459924	-0.607392	0.958063	0.433122	0.615567
35	1	1	3	1	18.75	-0.242479	-0.0476602	0.0316738	-0.213116	0.349205	-0.607392	-0.661847	-0.639526	0.157967
353	1	2	3	5	23.8751	-0.0322437	-1.31793	2.10242	0.87181	0.570643	-1.17615	0.958063	1.1993	0.386767
335	2	4	3	1	23.03	1.44249	-1.31793	-0.111136	-0.009787	-0.757986	-0.417805	1.10533	-0.0265842	0.157967
867	2	5	3	1	19.1111	1.44249	0.587475	-0.0397311	-0.0811038	0.570643	-1.55533	-0.514582	0.279887	-0.0708324
760	2	2	3	3	21.3593	1.57853	1.22261	0.26374	0.129432	0.127767	-0.417805	0.810798	-0.0265842	1.30197
507	1	2	3	2	31.1419	-0.669132	-0.0476602	0.156632	-0.240429	0.9028	-0.0386311	1.39986	0.279887	0.157967
376	1	2	3	1	23.6713	-1.28129	-0.682795	-0.539565	-0.392166	0.0170477	-0.228218	0.516269	0.279887	0.386767
526	1	2	3	4	21.0498	-0.8299	-0.682795	-0.468161	-0.0583431	0.0170477	-0.0386311	-0.367318	-0.486291	-0.299632
693	1	2	3	3	23.6614	1.44249	0.587475	-0.735929	-0.104623	-0.31511	-0.0386311	-0.809111	-0.639526	-0.0708324
1168	1	2	3	1	32.4467	-0.907193	-2.5882	-0.825185	-0.786685	0.9028	-0.0386311	0.958063	0.126651	-0.0708324
229	1	2	4	1	24.3911	1.57853	1.22261	0.424401	-0.0333064	-0.757986	0.340543	-0.514582	-0.945997	-0.0708324
1	2	2	4	3	18.3594	1.44249	-0.682795	-0.361053	-0.205908	0.0170477	0.340543	-0.809111	-0.333055	-0.986031
325	1	2	3	3	19.8413	1.44249	1.22261	-0.182541	0.0281475	0.127767	-1.36574	-0.809111	1.04606	0.615567
284	1	4	3	1	28.7317	-0.734058	-0.682795	-0.789483	0.0326996	-2.30805	1.09889	-0.809111	0.892829	0.615567
787	1	2	4	2	26.3329	-1.53171	-0.682795	-0.718078	-0.10083	-0.0936714	-0.228218	-0.367318	-1.25247	0.844367
570	1	2	3	2	21.9713	1.57853	1.22261	-0.146838	0.0497701	-0.647267	0.719717	-0.367318	0.433122	-0.0708324
673	1	2	4	1	29.0659	1.44249	-1.31793	0.335145	-0.110693	-1.20086	0.53013	0.22174	-0.333055	0.844367
402	2	1	4	1	26.0375	0.635562	-0.682795	-0.343202	0.0873252	-0.979424	1.09889	0.22174	0.892829	-0.299632
1241	1	1	3	1	16.901	-1.21636	-1.95307	0.0316738	-0.529489	-0.20439	-0.228218	-0.367318	0.279887	-0.299632
157	1	2	3	2	28.7347	1.04057	0.587475	0.0138226	-0.0242021	-0.757986	0.150956	0.516269	-0.639526	-0.299632
875	2	2	3	4	21.9076	0.0666904	-1.31793	-0.325351	0.0213193	0.9028	-0.0386311	0.22174	0.892829	0.844367
1173	2	2	4	4	21.9138	-0.907193	-2.5882	-0.771631	-0.74913	0.127767	-0.607392	-0.661847	-0.17982	-0.0708324
444	2	2	4	2	20.9366	-0.8299	0.587475	-0.0575823	-0.263569	0.459924	-0.417805	1.69439	0.586358	0.844367
449	1	1	3	1	23.5078	-0.734058	-2.5882	-0.0397311	-0.179733	-1.75446	0.909304	0.22174	-0.333055	1.07317
1171	2	2	3	1	24.4352	-0.907193	0.587475	-0.539565	-0.0310303	-0.868705	-0.417805	-0.956376	-0.0265842	-1.67243
1127	2	1	3	1	24.3418	-0.242479	1.22261	0.656467	0.0713927	-1.4223	0.150956	-0.956376	0.126651	1.07317
193	1	1	3	1	21.6049	-0.0322437	-0.0476602	-0.325351	0.126018	-0.20439	-0.0386311	0.663534	0.586358	0.844367
53	1	1	4	7	28.0277	-1.45751	-1.31793	-0.0218799	0.427218	-0.536548	0.53013	-0.809111	-0.792762	0.157967
967	2	1	3	1	21.9076	-1.21327	-0.682795	-0.718078	-0.189976	1.23496	-0.228218	2.28344	0.739593	0.157967
347	1	2	3	1	22.3954	1.04057	-0.0476602	-0.450309	0.107051	0.9028	-0.796979	-0.220053	-0.0265842	0.386767
1203	2	2	3	2	22.1003	-1.53171	-1.95307	-0.521714	-0.218806	-0.536548	0.150956	-0.661847	-0.333055	-0.299632
918	2	2	3	2	21.2084	1.04057	1.22261	-0.128987	-0.736611	-0.31511	-0.417805	-1.10364	-0.17982	-0.299632
763	1	1	4	1	16	-0.242479	1.22261	-0.182541	-0.523799	-0.647267	-0.417805	0.369005	0.433122	0.844367
300	2	2	3	2	22.3478	1.44249	-0.0476602	-0.200392	0.0383898	1.67783	1.28848	-1.98723	-1.71217	-0.986031
900	2	2	3	3	35.3212	-0.242479	1.22261	-0.593119	-0.110693	0.681362	-0.0386311	1.10533	-0.0265842	-0.299632
744	1	1	4	1	24.8016	-0.242479	1.22261	0.567211	0.0896013	0.9028	-0.0386311	1.39986	0.739593	0.844367
751	1	1	4	1	23.6203	-1.21327	0.587475	-0.450309	0.0964295	-0.0936714	0.53013	-1.10364	-0.0265842	-0.528432
975	1	2	3	1	22.5981	-0.0322437	-0.0476602	-0.182541	-0.0583431	-1.64374	0.340543	-0.0727887	-0.17982	-0.299632
1022	1	1	2	1	18.1662	-0.236295	-0.0476602	-0.61097	-0.194907	-0.20439	-0.0386311	-0.809111	-0.792762	-0.299632
843	2	2	3	2	20.3244	-0.242479	-0.0476602	-0.182541	-0.0848972	-0.0936714	-1.17615	-0.220053	-0.333055	0.157967
1215	1	1	3	1	26.0262	-1.21636	-1.31793	-0.539565	0.123742	0.127767	-0.0386311	-1.54543	-0.0265842	-0.757232
442	2	2	3	2	22.6172	-1.45751	-0.682795	-0.182541	0.123742	-0.979424	1.09889	-1.98723	-0.486291	-0.757232
1103	2	2	3	2	19.2277	-1.21636	-0.682795	0	-0.786685	0.459924	-0.228218	0.958063	-0.0265842	0.615567
469	1	1	4	1	20.4783	1.04057	1.22261	-0.200392	0.0387691	1.12424	1.47806	1.54712	0.892829	0.844367
355	1	1	3	1	23.3011	-0.8299	-0.0476602	-0.593119	-0.0526529	-0.868705	-0.986566	-0.809111	-0.486291	-0.528432
917	1	3	3	1	24.2215	-0.236295	0.587475	0.388698	-0.468035	1.4564	1.47806	-0.367318	-1.86541	-1.67243
396	2	2	3	2	18.75	0.635562	-0.682795	-0.825185	-0.786685	-0.757986	-0.228218	0.663534	0.892829	0.615567
150	1	2	4	2	23.255	0.0666904	0.587475	0.210186	0.0418039	1.23496	0.909304	-0.367318	-0.17982	0.386767
129	1	1	3	1	19.0311	1.57853	0.587475	0.0673763	0.224269	0.238486	-0.228218	-0.0727887	0.279887	0.157967
128	2	2	3	2	26.8136	-1.45751	-1.31793	0.352996	-0.0541703	-0.20439	-0.607392	-0.956376	-1.09923	-1.21483
1032	1	1	1	1	19.0311	-1.28129	-1.31793	0.352996	0.351349	0.127767	0.909304	0.22174	-0.17982	-0.299632
163	1	2	3	2	21.2031	0.0666904	-0.0476602	-0.396756	-0.620532	-0.20439	-0.0386311	-0.0727887	-0.17982	0.157967
870	1	2	4	3	23.3556	-0.8299	0.587475	-0.111136	-0.786685	0.9028	-0.0386311	1.98891	0.586358	0.386767
591	2	2	3	3	20.3125	0.635562	-0.682795	-0.682375	0.273963	-0.20439	-0.417805	-1.6927	-0.792762	0.157967
876	2	2	3	1	24.0882	-0.8299	-0.682795	-0.682375	-0.226772	0.349205	-1.17615	0.369005	0.279887	0.386767
651	2	2	3	3	24.0238	0.0666904	-0.0476602	-0.414607	0.213647	-0.31511	-0.228218	0.22174	0.739593	0.615567
814	1	2	3	3	21.7193	0	0.587475	-0.789483	0.17723	1.01352	-0.0386311	-0.220053	-0.639526	0.157967
700	1	2	4	3	23.8367	1.44249	-0.682795	1.9239	-0.160766	-0.20439	-0.0386311	1.25259	0.279887	0.386767
318	1	2	3	3	26.5731	1.44249	1.22261	-0.325351	-0.0719995	0.127767	-0.607392	-1.39817	-1.09923	-1.67243
563	2	2	3	3	18.6709	-0.242479	0.587475	-0.557417	0.115776	0.0170477	1.28848	0.516269	-0.17982	0.615567
695	1	2	3	2	19.4444	-1.21636	-0.682795	-0.146838	-0.288226	-0.20439	-0.417805	-0.0727887	0.126651	-0.0708324
765	2	2	3	1	33.1213	1.04057	0.587475	-0.628822	-0.786685	0.9028	-0.0386311	1.10533	0.126651	-0.0708324
79	2	2	3	3	18.6667	1.44249	-0.0476602	-0.468161	-0.172526	-0.31511	0.53013	0.810798	-0.17982	-0.0708324
994	2	2	4	4	24.8358	-0.0322437	-0.682795	-0.361053	0.464583	-0.0936714	-0.0386311	0.369005	0.433122	0.386767
367	1	2	3	3	28.4091	-0.236295	0.587475	0.0852275	0.0326996	1.23496	1.47806	1.25259	1.35254	1.75957
1210	2	2	4	3	21.4844	1.04057	1.22261	0.317293	-0.545422	-0.0936714	-0.228218	-0.220053	-0.333055	0.157967
1023	2	1	2	0	20.7612	-0.236295	0.587475	-0.75378	-0.695642	0.238486	-0.986566	0.369005	0.279887	0.615567
487	2	2	3	3	24.7676	-0.406339	-1.95307	-0.75378	-0.786685	-0.757986	-0.0386311	0.22174	0.892829	-0.0708324
358	2	2	2	1	18.132	-0.0322437	-1.31793	-0.825185	-0.782929	0.681362	-0.0386311	2.57797	0.892829	0.844367
222	2	1	2	1	19.7239	-0.242479	-0.0476602	1.0849	-0.0662335	0.127767	-0.417805	2.57797	0.126651	0.386767
374	2	2	4	2	19.2277	-1.28129	-0.0476602	0.799277	-0.363336	0.570643	-0.0386311	0.958063	0.279887	-0.299632
1045	1	1	2	0	17.7897	-1.28129	1.22261	0.495806	0.163573	-0.0936714	-0.228218	-1.10364	0.279887	-0.0708324
334	2	2	3	2	20.8117	1.44249	1.22261	-0.0932848	-0.0820522	-0.20439	-1.55533	-0.514582	-0.486291	-0.299632
1081	2	1	2	0	22.8624	-0.734058	-1.31793	1.26341	-0.545422	-0.31511	-0.0386311	-0.220053	0.126651	-0.299632
978	1	2	2	2	22.231	-0.0322437	-0.0476602	-0.75378	-0.483209	0.459924	0.340543	-1.54543	-1.25247	-1.44363
982	1	2	3	3	31.378	-0.0322437	-0.682795	-0.75378	-0.483209	0.459924	0.340543	-1.54543	-1.25247	-1.44363
1107	1	2	3	1	22.4913	1.04057	-0.0476602	0.460103	-0.165318	0.459924	-0.417805	1.54712	0.279887	0.157967
39	1	2	4	3	22.3863	-0.0322437	-0.0476602	1.90605	-0.0395656	-1.64374	0.909304	-1.54543	-2.78482	-2.58763
211	2	1	3	1	19.8141	1.57853	-0.682795	0.388698	-0.313149	-1.64374	0.719717	-0.514582	0.126651	-0.299632
351	2	1	4	1	19.7055	-0.0322437	0.587475	-0.61097	-0.217099	0.349205	-0.607392	-0.661847	-0.945997	-0.299632
1055	1	1	2	1	19.3698	-0.236295	-1.31793	-0.771631	0.237546	-0.31511	-0.0386311	0.0744758	0.586358	0.615567
1244	2	1	3	1	0	-1.21636	-1.31793	-0.396756	0.305828	0.349205	-0.228218	-0.809111	-0.486291	0.157967
855	1	2	3	5	28.4055	-0.236295	-0.682795	-0.771631	-0.561354	-0.0936714	-0.417805	-0.661847	-0.17982	-0.299632
271	1	2	4	4	22.0522	1.04057	-0.682795	0.870681	0.0410452	1.34568	1.09889	-0.220053	1.04606	0.844367
1064	2	1	2	0	19.1001	-1.28129	-0.0476602	-0.825185	-0.513557	0.792081	-0.986566	0.0744758	0.433122	-0.528432
77	2	1	3	1	27.0552	1.04057	0.587475	-0.218243	-0.294675	0.349205	0.150956	0.810798	-0.0265842	-0.299632
928	1	2	3	2	27.0416	-0.669132	1.22261	-0.0397311	0.308483	-0.20439	1.09889	-0.514582	-0.486291	-0.299632
167	2	2	4	2	24.977	-0.8299	-0.0476602	-0.61097	-0.545422	1.01352	-0.986566	0.663534	-0.333055	0.615567
678	1	2	4	5	0	1.57853	1.22261	0.138781	-0.243843	-0.31511	-0.607392	-0.514582	-0.333055	-0.0708324
588	1	2	3	3	25.6173	1.57853	1.22261	-0.75378	-0.661501	0.0170477	-0.417805	-0.809111	-0.17982	-0.528432
65	1	1	3	1	20.1771	1.57853	-0.0476602	-0.200392	-0.240429	-0.647267	0.340543	-1.54543	-1.09923	-0.986031
440	2	2	3	2	28.257	-1.45751	-1.31793	-0.378904	-0.149386	0.792081	-0.0386311	-1.2509	-0.792762	-2.58763
1236	2	1	3	1	19.5312	-1.21636	-2.5882	-0.825185	-0.197183	-0.20439	-0.417805	-0.0727887	-0.0265842	-0.528432
868	1	2	3	4	25.0995	0.0666904	-1.31793	-0.432458	0.187927	0.792081	-0.417805	-0.661847	-0.0265842	0.157967
136	2	2	4	2	24.0055	1.57853	0.587475	-0.361053	-0.379269	-0.979424	-0.417805	-0.0727887	0.126651	0.615567
616	1	2	4	4	24.9135	0.635562	-0.682795	-0.396756	0.279653	-1.75446	1.09889	-1.54543	-0.0265842	-0.0708324
902	2	2	4	2	22.2656	1.57853	0.587475	1.13845	-0.608013	0.0170477	-0.228218	0.369005	-0.17982	0.386767
472	1	2	3	2	31.0204	-0.669132	-1.95307	-0.75378	-0.443757	0.570643	-0.228218	0.22174	-0.333055	-0.299632
726	1	1	2	1	17.6471	1.04057	-0.682795	-0.0754335	-0.469363	-0.31511	-0.607392	0.0744758	-0.333055	0.844367
74	1	2	4	3	24.8016	0.0666904	-0.0476602	-0.735929	-0.168353	0.0170477	0.53013	0.663534	-0.486291	-0.757232
1190	2	2	4	4	26.6728	-0.907193	1.22261	-0.361053	0.0774623	-0.0936714	1.09889	-0.220053	-0.0265842	1.75957
117	2	1	3	1	22.5827	-0.0322437	-0.0476602	-0.146838	0.0776519	0.9028	0.909304	-0.956376	0.279887	-0.0708324
679	1	2	3	3	26.0617	1.57853	1.22261	1.06704	-0.213116	-0.425829	0.719717	-0.514582	-0.486291	-1.44363
838	1	4	3	1	24.2123	1.44249	0.587475	0.335145	0.170781	0.570643	0.340543	-0.514582	-0.17982	0.157967
1098	1	1	2	1	23.8367	-0.236295	-0.0476602	-0.825185	-0.59246	0.570643	-0.607392	0.810798	0.279887	0.157967
169	2	2	3	2	19.1001	-1.45751	-0.682795	0.460103	0.1943	0.681362	0.150956	1.84165	1.1993	1.07317
362	2	2	3	2	19.1953	-0.0322437	-0.0476602	-0.521714	-0.240429	0.349205	-0.0386311	1.54712	-0.639526	0.844367
1267	1	1	3	1	21.2585	-1.21636	-1.31793	0.924235	-0.525734	-0.647267	-0.0386311	0.0744758	0.586358	-0.299632
237	2	2	4	3	22.3094	1.04057	0.587475	-0.825185	-0.224306	-0.868705	-0.228218	-0.220053	0.739593	-0.986031
1176	2	2	4	5	20.5499	-0.907193	-0.682795	-0.825185	-0.695642	-0.0936714	0.340543	0.516269	-0.0265842	-0.0708324
559	1	2	3	4	17.4191	0.0666904	-1.31793	-0.646673	-0.053791	-1.31158	-1.9345	-0.367318	-1.4057	-0.528432
1255	2	1	3	1	24.1217	-1.21636	0.587475	0.924235	-0.28595	0.127767	-0.417805	0.369005	-0.17982	-0.0708324
715	2	2	4	5	20.1956	1.57853	1.22261	-0.61097	0.192024	-0.757986	-0.607392	-1.83996	0.279887	0.615567
111	2	1	3	1	16.0231	1.04057	-0.0476602	1.33481	-0.292778	1.01352	-0.607392	2.13618	0.433122	0.386767
1230	1	1	3	1	17.239	-1.21636	-0.0476602	0.370847	-0.331471	-0.979424	0.53013	-0.809111	-0.17982	-0.986031
991	2	3	1	1	25.3906	-0.0322437	-1.95307	-0.361053	-0.411134	-0.31511	-0.0386311	0.663534	0.433122	-0.0708324
623	1	1	3	1	23.5294	-0.242479	1.22261	-0.182541	0.141951	1.4564	0.909304	-0.661847	-0.792762	-0.299632
1026	2	1	2	7	16.5289	-0.236295	-0.682795	0.156632	-0.422514	0.127767	-0.0386311	0.958063	0.279887	-0.0708324
381	1	2	4	4	21.3839	-0.8299	0.587475	-0.325351	-0.516971	-0.868705	-0.0386311	0.0744758	0.739593	-0.299632
1235	1	2	3	1	30.095	-1.21636	1.22261	-0.825185	-0.636464	0.681362	1.09889	0.369005	-0.639526	-1.21483
492	2	2	3	2	20.5761	-0.406339	-1.95307	-0.0754335	0.234132	0.349205	-0.0386311	0.663534	0.739593	0.844367
247	2	2	3	3	16.8889	1.57853	1.22261	-0.75378	-0.761648	-0.20439	-1.55533	-1.39817	0.279887	-0.299632
216	2	5	3	1	21.4536	1.44249	-0.682795	-0.414607	-0.786685	0.459924	-0.228218	0.810798	0.279887	-0.0708324
627	1	2	4	5	28.4053	1.44249	-1.31793	0.228037	-0.650121	-0.20439	-0.228218	0.0744758	0.126651	-0.0708324
162	2	1	3	1	20.5049	0.0666904	-0.682795	-0.396756	0.370696	0.349205	0.909304	0.516269	0.126651	-0.0708324
274	2	1	3	1	26.3702	1.04057	-0.0476602	0.317293	0.681379	0.238486	-0.417805	0.663534	0.433122	0.844367
1195	2	2	3	3	21.6311	-0.907193	-0.682795	-0.396756	-0.724093	1.56711	-1.17615	1.54712	0.586358	0.157967
608	1	1	4	1	25.9516	-0.242479	1.22261	-0.789483	-0.454379	-0.536548	-0.0386311	0.369005	-0.333055	0.615567
19	2	2	4	3	22.0317	-0.242479	0.587475	-0.557417	-0.515074	0.349205	-0.0386311	1.10533	0.279887	-0.0708324
509	2	2	3	3	17.3611	-0.242479	-0.0476602	0.888533	0.388146	-0.31511	-0.796979	-1.98723	-0.0265842	-0.0708324
834	1	2	4	3	20.898	-0.242479	1.22261	0.549359	0.161297	0.570643	0.719717	0.0744758	-0.17982	0.844367
996	1	1	2	1	15.4321	-1.28129	-1.95307	0	-0.604599	-1.20086	-0.0386311	-0.220053	0.126651	0.386767
1148	2	1	3	1	19.9481	0.0666904	1.22261	-0.557417	0.415079	-1.9759	1.47806	-1.10364	0.433122	-0.299632
123	2	2	4	2	24	-0.242479	1.22261	0.281591	0.605131	0.127767	0.340543	-0.220053	0.126651	-0.299632
1266	2	1	3	1	16.811	-1.21636	-1.95307	0.442252	-0.554336	-1.09014	0.150956	0.369005	0.586358	0.157967
12	2	2	3	3	28.0404	-0.242479	-0.0476602	-0.468161	-0.463483	0.459924	-0.0386311	1.54712	-0.17982	0.615567
922	2	2	3	2	30.1103	-1.28129	-0.682795	-0.75378	-0.686538	0.570643	0.53013	1.54712	-0.17982	0.157967
226	2	2	3	3	21.7738	1.57853	1.22261	0.299442	0.104396	0.9028	-0.0386311	-0.514582	0.892829	0.844367
23	2	1	3	1	22.0317	1.04057	-0.682795	0.103079	-0.16987	-0.20439	-0.607392	0.516269	0.126651	-0.757232
415	2	2	3	1	20.202	-1.21327	-0.0476602	-0.414607	-0.406771	-0.20439	-0.0386311	1.39986	0.433122	0.386767
804	1	2	4	4	24.8472	1.57853	-0.0476602	-0.182541	0.330864	2.00999	1.09889	-0.0727887	-0.0265842	-2.13003
960	2	1	3	1	30.4611	-0.669132	0.587475	0.245889	-0.711575	0.349205	0.53013	1.10533	-0.17982	-0.0708324
1200	2	2	3	2	21.8871	-1.53171	-0.682795	-0.253946	-0.579563	0.459924	-0.0386311	0.22174	-0.486291	-0.299632
501	2	4	4	1	20.8209	1.04057	1.22261	-0.61097	-0.0936222	-0.20439	-1.55533	-1.6927	-2.17188	-1.44363
916	1	2	3	4	21.8776	0.0666904	1.22261	1.192	0.0827731	1.01352	-0.0386311	-1.10364	0.892829	1.30197
464	2	2	3	2	22.2656	-1.45751	0.587475	-0.146838	0.318346	0.459924	0.150956	-0.367318	0.433122	-0.299632
233	2	2	3	2	22.6562	-0.406339	-0.0476602	0.817128	0.248926	-2.08661	-0.417805	-1.98723	1.35254	0.615567
606	1	2	3	3	20.0155	1.57853	0.587475	-0.575268	-0.179733	-0.757986	-0.0386311	-1.2509	-1.25247	-1.21483
164	1	1	4	1	18.3391	-0.8299	-0.0476602	-0.718078	0.669999	-1.64374	1.09889	-0.956376	-0.0265842	0.157967
60	2	2	3	3	17.9089	1.04057	-0.682795	-0.75378	-0.331471	-0.979424	-0.417805	0.369005	0.279887	0.386767
885	2	4	3	3	18.0802	-0.907193	-0.682795	-0.807334	-0.136488	-0.868705	-0.0386311	0.22174	-1.25247	-0.299632
1234	1	1	3	1	22.9854	-0.0322437	-1.95307	-0.825185	-0.786685	-0.647267	-0.417805	0.22174	0.433122	0.386767
600	1	2	3	2	23.1834	1.04057	-0.0476602	0.245889	-0.562492	-1.31158	-0.607392	-0.514582	0.126651	0.615567
752	2	2	3	2	19.313	1.44249	0.587475	-0.307499	-0.122073	-2.08661	-1.17615	-0.0727887	-0.0265842	0.157967
234	2	2	3	3	20.5761	-0.669132	-0.682795	0.674318	-0.612566	0.0170477	-0.607392	0.0744758	-0.333055	0.386767
645	1	2	3	3	20.9573	-0.669132	0.587475	0.888533	-0.257309	0.238486	-0.417805	-0.956376	-1.25247	-0.986031
310	1	2	3	2	26.2346	1.44249	-0.0476602	-0.0397311	-0.446413	-0.536548	-0.0386311	1.25259	0.586358	0.386767
857	1	2	3	3	22.8571	-0.8299	-0.682795	-0.75378	-0.768476	-0.536548	-0.417805	0.516269	0.126651	0.844367
478	1	2	3	2	22.448	-0.669132	-1.31793	-0.325351	-0.384959	-0.868705	0.719717	0.22174	-0.333055	-0.299632
511	1	2	3	3	25.3515	0.0666904	-1.31793	1.31696	0.311518	0.349205	-0.0386311	-1.10364	0.126651	-0.299632
756	1	4	2	1	24.6094	-0.242479	1.22261	-0.289648	-0.117521	-0.20439	-1.55533	0.958063	-0.333055	-0.299632
607	1	2	3	2	26.7949	1.57853	1.22261	1.10275	0.166988	0.459924	0.719717	-0.514582	0.739593	-0.0708324
1054	2	1	2	1	21.83	-1.28129	-0.682795	-0.61097	-0.149386	-0.20439	-1.17615	0.369005	-0.639526	-0.299632
688	1	2	4	4	25.3934	-0.242479	1.22261	-0.200392	0.169264	0.9028	1.28848	1.39986	0.739593	0.844367
143	1	2	3	3	24.7721	-0.242479	1.22261	0.370847	-0.191493	0.9028	-0.228218	3.60882	0.892829	-0.0708324
52	2	4	3	1	18.6667	0.0666904	0.587475	0.495806	0.0861872	0.570643	1.09889	-1.6927	1.1993	0.157967
404	1	2	3	2	24.8356	0.635562	-0.0476602	0.388698	0.105534	0.238486	0.340543	-1.6927	0.739593	0.844367
1151	2	1	2	1	25.6857	-0.734058	-0.0476602	-0.75378	-0.516971	-1.9759	-0.228218	-0.514582	0.739593	0.157967
428	2	2	4	3	23.1473	0.0666904	-1.31793	-0.396756	-0.397477	-0.20439	-0.796979	-0.367318	-0.333055	-0.0708324
350	1	2	4	2	20.9024	-0.0322437	-0.682795	-0.682375	0.305828	2.00999	1.09889	-1.39817	-2.17188	-0.986031
418	2	2	4	3	19.5717	-1.21327	-1.31793	-0.646673	-0.486244	-0.979424	0.150956	-0.0727887	-0.0265842	-0.0708324
277	2	2	3	2	23.1911	-0.734058	-0.682795	-0.378904	0.260306	1.01352	0.150956	-0.661847	0.586358	-0.757232
934	2	2	3	4	19.5312	-1.21327	-0.0476602	-0.111136	-0.37244	-1.4223	-0.796979	0.369005	0.586358	0.844367
327	2	2	3	3	18.4265	1.44249	1.22261	-0.450309	-0.513557	-0.20439	-1.55533	0.516269	0.586358	0.844367
677	2	2	4	2	22.9854	-0.242479	1.22261	0.71002	0.642686	-0.757986	1.09889	-0.367318	-0.17982	0.157967
1204	2	2	3	1	28.0404	-1.53171	-0.682795	-0.468161	-0.786685	0.238486	1.47806	2.43071	0.433122	-0.299632
319	1	2	3	1	31.0204	1.44249	1.22261	-0.468161	-0.436853	0.459924	-0.417805	-0.0727887	0.279887	-1.44363
1051	2	1	2	1	17.5781	-1.28129	-0.682795	-0.825185	-0.468035	-0.20439	-1.36574	-0.514582	0.126651	-0.0708324
205	2	2	4	3	19.8141	1.57853	0.587475	0.924235	-0.281398	-0.979424	-0.0386311	-0.220053	-1.25247	0.386767
571	1	1	3	1	31.9508	-0.242479	1.22261	-0.682375	-0.143696	-0.20439	-1.55533	0.958063	-0.333055	-0.299632
908	2	2	4	4	20.202	-1.28129	-1.95307	-0.664524	-0.561354	-1.75446	-0.417805	-1.10364	-0.17982	0.386767
670	2	2	3	5	21.0828	-0.8299	-1.31793	-0.0575823	-0.422514	0.681362	-0.986566	0.369005	-0.639526	0.157967
465	1	1	4	2	30.095	0.0666904	-0.682795	0.549359	1.43134	-0.868705	0.719717	1.39986	1.04606	0.844367
94	2	1	4	1	21.0772	0.635562	1.22261	-0.700226	-0.486244	-0.757986	0.909304	-0.0727887	-0.0265842	-1.21483
822	2	1	2	1	21.875	1.04057	-0.0476602	-0.432458	1.19577	-1.20086	0.53013	-0.956376	-0.0265842	0.157967
930	2	1	3	1	21.5139	0.0666904	-1.31793	1.49547	-0.292019	-0.647267	-0.796979	1.39986	0.279887	0.844367
92	2	1	3	1	21.875	0.635562	-0.0476602	0.192335	-0.240049	0.238486	-1.36574	0.958063	-0.17982	0.157967
495	2	2	3	2	21.0938	-0.406339	-0.682795	0.388698	-0.65619	-0.757986	-0.228218	0.0744758	0.126651	0.157967
88	1	4	3	1	26.4236	-1.45751	-0.0476602	-0.182541	-0.402788	-0.0936714	0.909304	-0.514582	-0.0265842	-2.58763
1085	2	1	2	1	18.7305	-0.236295	0.587475	3.3163	-0.313263	0.0170477	-0.228218	0.369005	-0.333055	-0.757232
28	2	5	3	1	21.6713	-0.242479	1.22261	1.54903	0.264859	0.9028	-0.417805	-0.0727887	0.586358	0.844367
317	2	4	3	1	20.3125	1.44249	-0.0476602	-0.539565	-0.40734	-1.20086	-0.417805	-1.10364	-0.486291	-0.299632
409	1	1	3	1	22.3863	-1.21327	-0.0476602	-0.807334	-0.260913	-0.0936714	-0.228218	1.69439	0.279887	-0.299632
1208	2	5	3	1	23.5883	-0.8299	-0.682795	-0.253946	-0.74913	-0.536548	-0.228218	0.0744758	-0.486291	0.615567
463	1	2	3	4	24.9836	1.04057	1.22261	0.602913	0.600579	0.570643	-0.0386311	0.0744758	0.739593	-0.299632
739	1	2	3	1	19.3792	1.04057	-0.0476602	-0.111136	-0.636464	-0.425829	-0.0386311	0.516269	-0.0265842	0.157967
386	1	2	3	4	31.1951	-0.0322437	-0.0476602	-0.771631	-0.617876	-0.0936714	-0.228218	0.0744758	-0.17982	-0.299632
270	2	2	3	2	25.6312	1.04057	0.587475	-0.00402863	0.314932	-1.9759	1.09889	-0.0727887	0.586358	1.98837
933	2	1	4	1	23.1405	1.04057	0.587475	0.0852275	0.317208	0.238486	-0.0386311	-0.367318	0.586358	0.615567
366	1	2	3	3	30.1194	-0.0322437	-1.95307	0.99564	0.214785	0.0170477	0.53013	-1.2509	0.433122	0.386767
502	2	1	3	1	18.718	1.04057	1.22261	-0.0218799	0.421907	0.792081	0.909304	-1.10364	-0.0265842	-1.44363
728	1	2	3	4	23.7228	-0.242479	1.22261	-0.289648	-0.423083	-0.425829	-0.228218	0.810798	0.433122	-0.299632
708	1	2	3	2	20.984	1.57853	-0.0476602	-0.486012	0.487913	0.349205	0.53013	0.22174	0.126651	0.386767
788	2	2	3	2	28.7197	0.0666904	-0.0476602	-0.593119	-0.272293	-0.868705	0.150956	-0.367318	-0.333055	-1.44363
995	1	2	4	4	23.1834	-0.0322437	-0.682795	-0.75378	-0.411134	-0.536548	-0.796979	0.22174	-0.0265842	0.157967
892	1	2	4	4	23.6295	1.57853	1.22261	-0.503863	-0.670605	0.681362	0.909304	-0.367318	-0.945997	-1.90123
410	1	2	4	3	26.1752	1.04057	1.22261	-0.361053	-0.189217	-0.0936714	-1.55533	1.10533	-0.333055	-0.0708324
96	1	1	3	1	19.0311	1.57853	1.22261	-0.700226	-0.260913	-1.86518	1.09889	2.43071	0.279887	0.615567
42	2	2	4	1	24.0344	-1.21327	-0.0476602	-0.825185	-0.240429	0.127767	1.09889	-0.0727887	-2.17188	-1.67243
513	2	2	3	2	23.3091	-0.242479	1.22261	-0.700226	0.169264	1.34568	0.909304	-0.809111	0.433122	0.157967
11	2	2	4	4	20.5499	0.0666904	-0.0476602	0.477954	0.578956	1.12424	1.47806	-1.54543	-0.486291	-2.58763
724	1	2	3	6	24.6181	1.57853	1.22261	0.549359	-0.584494	0.127767	-0.607392	0.810798	0.739593	-0.528432
620	1	2	3	3	24.8016	-1.21636	1.22261	0.924235	-0.438446	0.238486	-0.796979	1.54712	0.279887	0.386767
1034	1	1	1	1	23.5883	-1.28129	-0.682795	-0.396756	0.236408	0.9028	1.28848	-0.514582	-0.639526	0.615567
1084	1	1	2	1	22.8571	-0.236295	1.22261	0.567211	-0.598909	0.681362	-0.228218	0.663534	-0.333055	-0.528432
178	2	1	3	1	18.026	1.44249	0.587475	0.174484	1.13963	-1.75446	0.53013	-0.661847	0.739593	0.386767
89	2	1	3	1	21.6441	-1.45751	-0.0476602	-0.61097	-0.695642	-0.647267	-0.228218	0.663534	0.892829	-0.299632
314	1	2	3	2	23.8088	1.44249	-0.0476602	-0.61097	-0.331471	-1.53302	1.28848	0.369005	-2.47835	1.07317
490	1	2	3	2	18.0277	1.04057	0.587475	-0.450309	-0.465759	0.459924	0.340543	1.84165	-0.792762	0.386767
659	2	2	3	2	17.2879	1.57853	1.22261	-0.236095	0.178368	0.9028	1.09889	-1.6927	0.433122	-0.299632
1082	2	1	2	1	19.433	-0.734058	-0.0476602	-0.61097	-0.641016	-0.757986	-0.796979	-0.661847	0.126651	-0.299632
1009	1	1	2	1	17.301	-0.236295	-1.31793	0.388698	-0.210081	-1.64374	0.719717	-0.514582	-1.25247	-1.67243
498	1	4	2	1	23.6614	-0.406339	-0.0476602	-0.253946	-0.138005	-0.0936714	-1.17615	0.810798	-1.55894	-1.44363
766	1	2	3	3	32.4886	1.04057	-0.0476602	-0.682375	-0.194907	-0.979424	-0.0386311	-0.367318	-1.55894	-1.44363
1202	2	2	3	2	21.9289	1.44249	1.22261	0.245889	-0.695642	-0.979424	-0.417805	0.22174	0.433122	0.157967
82	2	2	4	2	17.7154	1.57853	-0.0476602	-0.182541	-0.7313	-0.536548	-0.607392	0.810798	0.126651	0.844367
704	1	2	4	4	21.0498	-0.242479	1.22261	0.388698	-0.328057	-1.31158	-0.0386311	0.369005	-0.17982	-0.299632
196	2	1	3	1	19.5312	1.57853	1.22261	-0.593119	-0.363336	-0.0936714	-0.986566	0.810798	-0.0265842	-0.0708324
542	1	2	3	3	24.0741	0.567545	-0.682795	-0.486012	0.380938	-1.09014	1.47806	-1.6927	0.126651	-0.299632
669	1	1	2	1	27.1605	1.44249	-2.5882	-0.628822	-0.636464	0.9028	-3.07202	-0.514582	-0.333055	0.844367
778	1	1	3	1	25.3444	-0.8299	-0.0476602	-0.718078	-0.347404	-0.31511	-0.228218	-1.98723	-2.32512	-1.21483
202	2	1	3	1	19.2336	-0.242479	-0.0476602	-0.718078	-0.678116	0.127767	-0.796979	1.54712	0.739593	0.386767
290	2	2	3	2	22.8928	-0.734058	-1.95307	-0.807334	-0.72599	-0.31511	0.53013	0.22174	-0.486291	-0.528432
1010	2	2	4	1	21.6311	-0.236295	-1.31793	-0.825185	-0.786685	-0.0936714	-0.607392	-0.0727887	-0.0265842	-0.299632
594	1	1	3	1	18.7109	1.44249	1.22261	-0.396756	0.284205	0.0170477	-0.0386311	-1.6927	0.126651	0.844367
198	2	2	3	2	24.8358	-1.45751	0.587475	-0.253946	-0.379269	-0.425829	-1.74491	-0.514582	-0.486291	0.157967
383	2	4	4	3	20.1951	-0.236295	0.587475	-0.218243	-0.260344	-1.75446	-0.796979	-0.367318	-0.17982	-0.528432
1120	2	1	2	1	22.4323	0.0666904	-1.31793	0.0673763	-0.513557	-0.868705	0.150956	0.663534	-0.0265842	-0.0708324
191	2	1	4	3	20.3223	0.0666904	-0.0476602	-0.628822	0.185765	0.349205	0.719717	-0.367318	1.81224	0.844367
703	2	2	3	2	19.5312	-0.8299	-0.682795	-0.664524	1.32778	-1.9759	0.909304	-0.514582	1.1993	-0.0708324
1061	1	1	2	0	0	-0.236295	-0.0476602	-0.218243	-0.240429	-0.536548	-1.55533	-0.0727887	-0.639526	-0.528432
83	2	2	3	3	22.0317	-0.242479	-0.0476602	0.460103	0.176851	-0.20439	1.09889	-1.2509	0.892829	1.30197
850	1	1	3	1	20.2812	-0.242479	-0.0476602	-0.539565	-0.135729	-0.757986	-2.31367	-0.0727887	-1.25247	-1.44363
113	1	2	3	3	23.4509	-0.0322437	-0.682795	0.174484	-0.376993	-1.09014	-0.228218	-0.661847	-1.09923	-0.299632
215	2	2	3	3	24.6097	1.57853	1.22261	-0.807334	-0.786685	0.238486	-0.228218	0.516269	-0.17982	-0.299632
1132	2	1	3	1	21.8314	1.57853	-1.31793	-0.468161	-0.363336	-0.757986	-0.228218	0.516269	-0.792762	0.157967
134	2	2	3	3	22.2222	-0.734058	-1.95307	0.0316738	-0.636464	0.349205	0.150956	1.25259	-0.17982	-0.299632
1042	2	1	2	0	16.937	-1.28129	-0.682795	-0.825185	-0.483968	-0.0936714	-1.74491	0.0744758	0.586358	-0.299632
568	2	2	4	3	20.1956	0.0666904	-0.0476602	-0.236095	0.336555	1.23496	0.909304	-1.83996	-1.09923	-0.528432
732	1	1	3	1	16.8534	1.57853	0.587475	-0.111136	-0.454379	0.0170477	-0.796979	-0.661847	-1.55894	-0.0708324
201	1	1	4	2	21.5451	1.04057	0.587475	-0.486012	0.435564	0.349205	0.150956	-0.661847	-0.17982	0.844367
459	2	2	3	1	19.257	-1.45751	0.587475	-0.182541	-0.564199	0.349205	-0.0386311	1.25259	-0.17982	-0.299632
731	1	1	2	1	17.8748	-0.242479	1.22261	-0.486012	-0.388373	-0.425829	-0.417805	0.0744758	0.279887	-1.44363
1169	1	4	3	1	35.4308	-0.907193	-1.95307	-0.789483	-0.260913	-0.20439	-3.07202	-1.10364	-0.639526	-0.299632
445	2	1	3	1	18.2222	0.635562	-0.682795	-0.146838	-0.381165	0.127767	-1.17615	-0.0727887	-1.09923	-0.0708324
227	2	2	3	3	18.9866	1.57853	0.587475	-0.325351	-0.335265	-1.64374	-0.417805	0.369005	0.739593	-0.757232
421	1	2	3	2	28.9979	0.0666904	-0.0476602	0.281591	0.72121	0.127767	-0.0386311	0.22174	0.433122	0.844367
496	2	2	3	4	19.6283	0.635562	-0.0476602	0.85283	-0.575769	-0.0936714	-0.228218	0.0744758	-0.333055	-0.757232
295	2	1	3	1	21.6333	-0.734058	-0.0476602	0.585062	-0.658087	-0.647267	-0.796979	0.22174	0.433122	-0.0708324
73	2	2	4	2	18.0802	-0.242479	1.22261	0.424401	0.267135	0.681362	0.150956	-0.661847	0.892829	0.844367
696	1	2	4	4	21.9713	-0.8299	-1.95307	-0.253946	0.335796	0.9028	-0.0386311	-0.809111	0.739593	0.157967
1000	2	1	2	0	18.8271	-1.28129	-2.5882	0	-0.634947	0.238486	-1.36574	0.369005	-0.0265842	0.157967
443	2	1	3	1	19.5312	-1.45751	-0.682795	-0.539565	-0.761648	0.459924	-1.55533	-0.514582	-0.486291	-0.0708324
1089	1	1	2	1	18.9388	-0.236295	0.587475	1.8882	-0.314401	-0.20439	0.340543	0.810798	-1.09923	-0.986031
1156	2	4	3	1	22.2222	-0.907193	1.22261	-0.700226	-0.606117	-0.0936714	-1.55533	0.0744758	0.586358	-0.299632
1159	2	4	2	1	23.1385	-0.907193	0.587475	-0.503863	-0.400891	-0.20439	-1.55533	-0.220053	-0.333055	-0.299632
1049	1	1	2	1	20.7612	-1.28129	-2.5882	-0.236095	-0.786685	-1.31158	-1.17615	-1.39817	0.279887	-0.299632
684	1	2	2	3	24.5675	-1.53171	-2.5882	-0.825185	-0.604599	-1.09014	-0.0386311	0.22174	0.433122	-0.528432
836	1	2	4	3	23.8367	1.44249	-0.0476602	3.10208	0.48412	1.34568	0.719717	2.13618	1.50577	0.386767
1005	1	1	2	1	17.0993	-0.236295	-0.0476602	1.13845	-0.200028	-1.9759	0.719717	-0.661847	-1.71217	-2.13003
1063	2	1	2	1	21.875	-0.236295	-0.0476602	-0.718078	-0.301124	-0.979424	-0.986566	0.516269	0.279887	-0.757232
311	1	2	3	4	23.9912	1.44249	1.22261	-0.682375	0.305828	2.00999	1.09889	-0.514582	-0.17982	-0.528432
1193	1	2	3	5	31.5115	-0.907193	-0.682795	-0.325351	-0.511281	-0.425829	-0.0386311	0.663534	-0.333055	-0.299632
799	2	2	3	2	21.2306	1.57853	1.22261	0.192335	0.319863	0.9028	-0.0386311	-0.220053	0.892829	0.844367
746	1	2	3	2	21.2585	-0.0322437	0.587475	-0.825185	-0.74287	-0.647267	-0.0386311	0.22174	-0.0265842	-0.299632
108	1	2	4	4	20.4284	-0.242479	1.22261	-0.539565	-0.774166	-0.20439	-0.417805	-0.0727887	-1.25247	0.615567
543	1	2	3	2	22.9819	-0.0322437	-0.0476602	0.0673763	0.894191	0.9028	-0.0386311	0.958063	0.279887	0.844367
541	1	1	3	1	22.0386	0.0666904	-0.682795	-0.825185	-0.422514	0.127767	-1.74491	-0.661847	-1.4057	0.157967
1129	1	1	3	1	21.2585	0.567545	0.587475	-0.789483	-0.761648	-1.09014	-0.228218	0.958063	0.433122	0.615567
807	2	2	3	4	19.721	1.57853	1.22261	0.0138226	0.1943	0.349205	0.909304	-1.83996	0.892829	0.844367
527	1	1	4	1	23.1834	-0.734058	-0.682795	-0.396756	-0.543904	-2.08661	0.150956	-0.0727887	-0.486291	0.615567
780	2	1	3	1	27.1816	-0.0322437	-0.682795	-0.646673	-0.384959	-0.868705	-0.986566	0.958063	-0.0265842	0.386767
343	2	2	3	5	29.7442	-0.734058	-0.682795	0.335145	0.808839	0.570643	0.909304	0.516269	-0.17982	0.386767
1099	2	2	4	4	19.2277	-1.21636	-1.95307	0	-0.786685	0.792081	0.53013	-0.514582	-1.4057	-1.67243
168	2	4	3	1	17.9688	1.57853	1.22261	-0.539565	-0.521902	-0.20439	-1.36574	0.663534	-0.0265842	0.386767
1149	2	2	4	3	17.9089	0.635562	-0.0476602	0.228037	-0.567044	-0.979424	-0.228218	0.810798	0.126651	0.157967
631	1	1	3	1	27.1809	-0.242479	0.587475	-0.468161	-0.341714	0.0170477	-1.55533	0.22174	-0.17982	-0.986031
506	2	1	3	1	22.4766	-0.669132	-0.682795	-0.325351	0.561316	1.01352	-0.417805	0.22174	0.586358	0.844367
273	2	2	4	2	19.7777	1.04057	0.587475	-0.539565	0.123742	2.00999	1.47806	-0.956376	1.81224	1.98837
1031	1	1	1	1	25.3444	-0.236295	-0.0476602	-0.825185	0.487913	0.681362	0.53013	-0.0727887	-0.486291	1.30197
63	2	1	4	1	22.8928	-0.236295	0.587475	-0.0754335	0.556954	0.681362	1.28848	1.25259	0.739593	0.386767
1025	2	1	2	0	23.1111	-0.734058	-0.0476602	-0.539565	-0.786685	-0.868705	-0.0386311	-0.0727887	-0.17982	-0.299632
1196	2	2	3	2	23.0681	-0.8299	-0.682795	-0.718078	0.432149	1.78855	1.47806	-0.220053	-0.333055	-0.757232
805	1	2	3	3	21.6049	1.04057	-0.0476602	-0.718078	1.30502	-0.0936714	-0.417805	-0.956376	-0.0265842	0.386767
686	1	2	3	4	23.3234	-0.242479	1.22261	-0.289648	-0.422514	-0.20439	1.09889	-1.98723	-2.78482	-2.58763
895	2	2	3	3	18.5178	1.44249	1.22261	-0.486012	2.60067	0.9028	-0.417805	0.516269	0.279887	0.157967
842	2	2	4	3	23.7387	-0.8299	-1.95307	0.388698	-0.468035	0.0170477	-0.417805	1.39986	-0.17982	-0.299632
821	1	1	4	1	17.9151	1.57853	1.22261	-0.325351	2.23252	0.681362	1.09889	-1.39817	-1.25247	-1.44363
769	1	2	3	1	22.7583	-0.242479	0.587475	-0.789483	-0.411134	-0.0936714	-0.796979	1.10533	-0.333055	-0.299632
467	2	2	3	2	24.6094	0.0666904	-1.31793	-0.111136	-0.786685	-0.425829	-0.607392	-0.514582	-0.333055	-0.528432
406	1	2	3	2	20.3816	-0.669132	-0.682795	-0.128987	0.406733	0.792081	1.09889	-0.514582	0.586358	-0.299632
30	2	2	3	3	19.2277	-0.242479	-0.0476602	0.906384	-0.761648	-0.0936714	-0.796979	0.22174	-0.0265842	-0.299632
1167	1	2	3	2	26.2346	-0.907193	0.587475	-0.361053	-0.432642	-0.31511	-1.36574	0.22174	-0.792762	0.157967
175	1	1	4	1	25.5354	1.57853	1.22261	-0.289648	0.671137	0.9028	-0.0386311	0.958063	0.892829	0.844367
261	1	2	3	4	21.2245	1.57853	1.22261	0.352996	-0.498383	0.238486	-0.228218	-0.0727887	-1.55894	-0.757232
619	2	1	4	1	18.1449	1.57853	1.22261	-0.593119	-0.333747	-1.75446	-1.17615	-0.220053	-0.333055	-0.299632
633	1	2	3	4	27.1664	-0.242479	-0.0476602	0.352996	0.330864	0.570643	0.53013	-1.83996	0.279887	0.157967
75	1	2	3	3	25.4327	1.04057	-1.31793	-0.182541	-0.376993	-0.20439	-0.228218	0.22174	-1.55894	-0.757232
1117	2	1	3	1	23.9224	-0.8299	-1.31793	-0.682375	-0.470311	-1.75446	-0.796979	-1.10364	-1.09923	0.157967
446	1	2	3	2	24.9337	-1.45751	0.587475	-0.253946	0.351349	0.792081	1.09889	-0.809111	0.126651	0.386767
647	2	2	3	2	19.9792	0.567545	1.22261	0.192335	1.79665	-0.0936714	0.53013	-0.367318	-0.333055	0.157967
1079	2	1	2	0	0	-0.734058	0.587475	-0.75378	0.556195	0.0170477	0.53013	-0.220053	0.892829	0.386767
762	1	2	4	3	16.4121	1.04057	0.587475	-0.396756	-0.650121	-0.0936714	-0.417805	0.0744758	-0.639526	-0.528432
806	1	2	4	3	21.7079	-0.242479	-0.682795	1.53118	-0.786685	0.459924	-1.17615	0.958063	-0.17982	0.386767
315	1	3	2	1	20.9024	1.44249	1.22261	-0.253946	-0.309849	-1.4223	-0.986566	-0.0727887	-0.17982	-1.21483
417	2	2	3	2	18.75	-1.21327	0.587475	-0.700226	0.514467	0.349205	1.09889	-1.98723	0.279887	-1.44363
1137	2	1	3	1	23.4375	1.57853	1.22261	1.49547	-0.375665	-0.868705	-1.55533	0.0744758	-0.333055	-0.299632
798	1	2	4	2	25.9516	1.44249	1.22261	-0.396756	-0.43048	-0.536548	0.150956	-0.0727887	0.126651	-2.58763
253	2	2	3	2	23.533	1.57853	0.587475	-0.575268	-0.716127	0.238486	-0.228218	0.516269	-0.639526	-0.528432
142	1	2	3	3	23.2438	-0.242479	-1.31793	0.352996	-0.454379	-0.20439	1.09889	-0.367318	-2.47835	-1.44363
738	1	2	4	3	26.3329	-0.0322437	-0.682795	-0.825185	-0.711575	-0.757986	0.340543	0.663534	0.126651	-0.757232
224	1	2	3	2	31.1419	-0.669132	-0.0476602	0.103079	-0.619773	0.238486	-0.0386311	1.69439	-0.17982	-0.299632
682	1	2	3	3	23.8751	-0.0322437	-1.31793	-0.236095	-0.240429	-1.86518	-0.607392	-1.98723	-2.01865	-2.58763
893	2	2	3	3	17.8506	1.04057	-1.31793	-0.771631	-0.761648	-0.647267	-0.228218	0.958063	-0.17982	0.386767
1015	2	1	2	1	19.487	-1.28129	-1.95307	0.138781	-0.523799	-1.09014	-0.0386311	-0.809111	-1.55894	-0.528432
27	2	2	3	3	25.0995	0.567545	0.587475	-0.557417	0.516743	1.12424	1.47806	0.369005	0.279887	-0.0708324
932	2	1	4	1	32.8731	-1.21327	-0.682795	-0.771631	-0.51754	0.9028	-1.17615	1.84165	-0.0265842	-0.299632
360	1	2	3	1	26.6097	-0.0322437	-0.0476602	-0.682375	-0.761648	-0.868705	-0.0386311	0.516269	0.279887	-0.528432
220	2	2	3	2	27.8293	-0.8299	-0.0476602	-0.182541	-0.179733	-2.19733	-0.986566	-0.220053	-1.55894	-2.58763
1038	2	1	2	1	19.5965	-1.28129	-0.682795	-0.825185	-0.520043	-0.757986	-0.417805	0.810798	-0.17982	-0.299632
1179	2	2	3	4	23.0332	-0.907193	-1.31793	0.620764	-0.686538	0.127767	-0.0386311	1.10533	-0.333055	-0.528432
41	1	4	3	1	21.5139	0.0666904	-0.682795	-0.682375	-0.661501	0.0170477	-0.607392	-1.10364	-1.25247	-1.21483
468	2	2	3	2	24.5089	0.0666904	-1.95307	2.17382	0.205681	2.00999	0.719717	0.516269	2.11871	1.98837
1237	2	1	3	1	0	-1.21636	1.22261	0.495806	-0.786685	-0.31511	-0.417805	0.369005	-0.0265842	-0.528432
1047	2	1	2	0	17.6254	-1.28129	-0.682795	-0.718078	-0.724093	-0.757986	-0.417805	-0.367318	-0.486291	-0.528432
613	1	1	3	1	22.4082	0.0666904	-0.0476602	-0.146838	1.0152	0.238486	1.09889	-0.220053	-1.09923	0.844367
172	1	3	4	4	23.5102	1.57853	1.22261	0.352996	0.392318	1.12424	0.150956	-0.514582	0.739593	0.844367
1145	2	1	3	1	27.7767	-0.242479	0.587475	-0.593119	0.671137	0.681362	-0.0386311	0.663534	1.65901	0.386767
408	1	2	3	3	24.093	-0.242479	-0.682795	0.620764	0.318346	0.9028	1.09889	0.22174	1.1993	1.30197
432	2	1	3	1	17.898	1.44249	-0.0476602	-0.75378	-0.615221	-0.31511	-0.986566	2.28344	0.279887	1.07317
361	1	4	3	2	22.3094	-0.0322437	-0.0476602	-0.735929	-0.200218	-2.41877	-2.12409	-1.39817	-1.86541	-1.90123
592	1	2	4	4	26.4236	1.04057	1.22261	1.20985	0.206819	1.89927	1.47806	-0.514582	1.35254	1.53077
119	2	2	4	4	21.0077	0.635562	0.587475	0.210186	-0.177837	-1.64374	-2.31367	0.958063	-1.55894	-1.44363
1212	2	1	2	1	24.6548	-1.21636	1.22261	-0.825185	-0.786685	-0.757986	-1.36574	-1.10364	-0.486291	-0.299632
825	1	2	4	4	19.79	-1.45751	-1.31793	-0.503863	-0.676106	-0.868705	0.719717	1.10533	-0.792762	-0.0708324
279	2	2	4	2	19.9219	-0.236295	-1.31793	-0.396756	-0.561354	-0.20439	-1.74491	0.516269	-0.945997	0.844367
595	2	2	4	3	19.1467	0.0666904	1.22261	0.0495251	0.348049	0.0170477	1.28848	-0.514582	1.04606	1.30197
1238	1	1	3	1	26.4236	-1.21636	-0.0476602	-0.253946	-0.695642	-0.20439	-0.228218	1.10533	-0.0265842	-0.528432
1007	1	1	2	1	17.9902	-0.236295	-0.682795	-0.396756	-0.51754	-0.868705	-0.796979	0.516269	-0.333055	-0.299632
561	1	2	3	4	23.5294	1.04057	1.22261	0.888533	-0.513557	-0.979424	1.28848	-0.661847	-2.17188	-1.67243
860	1	2	3	7	28.4799	-0.236295	-1.31793	-0.414607	-0.604599	0.349205	-0.0386311	0.369005	-1.4057	-0.986031
1097	2	1	2	1	18.3594	-0.734058	-1.31793	1.03134	-0.331471	0.0170477	-1.17615	0.810798	-1.09923	-1.44363
392	1	2	3	1	21.0667	0.635562	-0.0476602	2.45944	0.984096	1.12424	-0.228218	1.10533	0.892829	0.844367
97	1	2	3	2	34.8825	-0.8299	-0.682795	-0.253946	0.519209	1.01352	0.719717	-1.2509	-0.17982	0.157967
427	2	1	3	1	18.026	1.44249	-0.0476602	-0.75378	-0.57501	-1.20086	-0.228218	-0.514582	-0.792762	-0.986031
137	2	4	2	1	31.0056	-0.8299	-0.682795	-0.825185	-0.786685	0.238486	-1.74491	-0.0727887	-0.0265842	-0.528432
522	1	2	3	2	21.7181	-0.8299	0.587475	0.585062	0.289895	0.681362	1.09889	-1.98723	1.04606	0.615567
1060	2	1	2	0	17.7458	-0.236295	-0.0476602	0.99564	-0.689952	-0.425829	-1.9345	-0.367318	-0.486291	0.157967
518	2	1	3	1	21.0772	-0.669132	0.587475	-0.396756	-0.446223	-0.20439	-1.36574	1.39986	-0.333055	-0.299632
152	2	1	3	1	19.1406	0.0666904	-0.0476602	-0.825185	-0.699056	-1.53302	-0.607392	0.22174	-0.333055	0.386767
212	2	4	3	1	23.8728	0.0666904	0.587475	0.174484	-0.423652	-0.536548	0.150956	0.0744758	-0.792762	-2.58763
1206	2	1	3	1	25.3333	-1.53171	-0.0476602	-0.771631	0.295585	2.00999	1.47806	-1.98723	0.126651	-0.0708324
363	2	1	4	1	20.7967	-0.0322437	-0.682795	0.370847	-0.69109	0.0170477	-0.796979	0.958063	-0.333055	-0.299632
238	2	2	3	2	22.2656	-1.21327	0.587475	-0.307499	-0.586391	-0.20439	-1.74491	-0.367318	-0.486291	-0.757232
380	1	2	3	3	22.9854	-1.21636	-2.5882	0.138781	0.399147	0.127767	0.909304	-1.98723	1.1993	-0.0708324
109	2	2	4	5	22.8625	1.44249	0.587475	-0.396756	-0.710816	-1.20086	-0.228218	0.516269	-0.333055	-0.0708324
3	1	2	3	3	30.0712	1.57853	-0.682795	0.959938	0.751937	1.56711	0.340543	-0.809111	-2.47835	1.98837
1003	2	1	2	1	18.2183	-0.236295	-0.0476602	0.638616	-0.331471	-1.09014	-0.796979	-1.39817	-2.47835	-2.13003
1162	2	2	3	2	19.9481	-0.907193	-0.0476602	-0.521714	-0.786685	-0.20439	-0.796979	0.516269	-0.333055	-0.299632
771	1	4	3	1	18.5185	-0.8299	-0.682795	-0.807334	-0.540111	-1.31158	-1.55533	-0.514582	-0.486291	-0.299632
954	2	2	4	2	18.132	1.57853	1.22261	-0.646673	-0.555095	-0.20439	0.150956	-0.220053	-1.09923	-2.13003
901	2	2	3	3	16.0156	1.44249	-0.0476602	-0.807334	-0.736611	0.0170477	-1.17615	0.516269	-0.333055	-0.299632
660	1	2	4	4	23.8751	0.635562	1.22261	0.531508	-0.21065	-1.31158	-3.83037	-0.0727887	-1.55894	-1.44363
1135	2	1	4	1	21.5645	-1.28129	1.22261	-0.468161	0.750799	0.792081	1.28848	-0.514582	-0.0265842	-0.299632
147	1	1	3	1	24.7676	-0.242479	0.587475	-0.539565	1.36761	-1.09014	0.909304	-0.0727887	0.739593	0.615567
574	1	2	3	2	24.6181	-0.242479	1.22261	1.10275	-0.400512	0.127767	-2.12409	1.39986	-0.792762	-0.0708324
275	2	4	3	1	18.2868	-0.734058	-1.95307	-0.468161	-0.191493	-1.64374	-2.88243	1.69439	-0.792762	-1.90123
1158	2	1	3	1	25.6312	-0.907193	-2.5882	-0.575268	0.273204	1.89927	1.47806	0.369005	1.50577	1.75957
95	1	1	3	1	20.0474	1.57853	1.22261	0.156632	2.00377	-2.41877	0.340543	-0.661847	1.1993	1.07317
986	1	2	3	1	31.0979	-0.0322437	0.587475	-0.825185	-0.761648	-1.09014	-0.228218	0.0744758	-0.333055	-0.528432
394	2	1	2	1	14.4795	-0.669132	-0.0476602	0.281591	-0.354232	-0.868705	-2.31367	0.22174	-0.486291	-0.986031
372	2	4	3	1	31.2213	-0.907193	-0.682795	-0.539565	-0.786685	-0.0936714	-0.228218	1.39986	-0.17982	-0.299632
1080	2	1	2	1	0	-0.236295	-0.0476602	-0.789483	-0.786685	-0.0936714	-1.55533	-0.0727887	-0.333055	-0.299632
551	1	2	3	2	24.5779	1.44249	-0.0476602	-0.75378	-0.384959	-1.20086	0.340543	-1.10364	-2.17188	-2.58763
689	1	1	3	1	21.2245	-0.242479	0.587475	1.74539	1.16504	-0.31511	1.47806	-0.0727887	-0.333055	0.615567
1152	2	1	3	1	19.1001	1.44249	1.22261	1.13845	1.00003	0.9028	-0.0386311	0.369005	0.433122	0.844367
656	1	2	4	4	25.4028	0.635562	-0.682795	0.0316738	1.86266	-0.0936714	0.340543	-0.956376	-0.17982	-0.0708324
1100	2	2	3	2	17.2248	-1.21636	0.587475	0	-0.650121	0.238486	-1.36574	0.0744758	-1.71217	0.157967
776	1	2	3	2	23.255	1.04057	-0.0476602	0.299442	-0.786685	-0.425829	-0.417805	0.958063	-0.17982	-0.299632
135	2	1	4	1	21.2183	-0.242479	1.22261	-0.486012	-0.586391	-0.20439	-0.228218	0.958063	-0.945997	-0.757232
856	1	2	4	3	21.1463	1.57853	1.22261	0.602913	-0.543904	-0.20439	-1.55533	0.958063	-0.333055	-0.299632
17	2	4	4	1	19.91	-0.242479	1.22261	0.210186	0.88357	-0.0936714	-0.228218	-0.809111	0.739593	0.844367
611	1	1	4	1	20.1771	1.44249	-0.0476602	-0.628822	0.236408	2.00999	1.28848	-0.367318	2.11871	1.98837
103	2	2	2	2	16.4062	-0.242479	-0.0476602	-0.825185	-0.336023	0.349205	-1.55533	-0.956376	-2.63159	-2.58763
57	2	2	3	4	24.0344	1.04057	-1.31793	-0.16469	-0.74913	0.0170477	-0.986566	1.54712	0.126651	-0.0708324
309	1	2	3	4	23.2438	1.44249	0.587475	0.834979	0.675689	0.349205	1.09889	-1.98723	0.279887	-0.986031
637	1	2	3	2	22.4712	-0.242479	0.587475	-0.146838	0.746816	0.459924	1.09889	-1.39817	-0.17982	-0.299632
179	1	2	4	1	20.7612	1.57853	1.22261	-0.825185	-0.473725	-1.31158	0.150956	0.22174	-1.09923	-1.44363
133	2	2	3	2	24.3418	0.0666904	-0.682795	-0.825185	-0.43617	-1.09014	-0.986566	1.25259	-0.639526	-0.299632
959	1	2	4	2	23.1481	0.635562	-0.682795	-0.253946	-0.786685	-0.868705	-0.796979	0.0744758	-0.333055	-0.299632
24	2	5	3	3	23.0518	-0.8299	-0.682795	-0.735929	-0.780426	-0.979424	-0.0386311	0.516269	-0.333055	-0.528432
891	2	5	3	1	23.5883	-0.669132	0.587475	-0.771631	-0.636464	-0.868705	-0.0386311	0.958063	-0.333055	-0.757232
923	1	2	3	2	32.9287	0.0666904	-0.682795	-0.825185	-0.625084	-1.75446	0.909304	1.54712	0.126651	-0.757232
936	1	1	3	1	17.8565	1.04057	-0.682795	0.192335	-0.597771	-0.20439	-1.74491	1.39986	0.433122	-0.299632
508	2	2	4	2	22.2063	-0.406339	-0.0476602	-0.61097	-0.469173	-1.9759	-1.9345	-1.10364	-0.792762	-0.528432
382	1	2	4	2	24.0741	-0.0322437	-0.682795	0.210186	-0.786685	0.0170477	-1.36574	0.663534	-0.17982	-0.299632
790	1	1	4	1	22.8931	1.44249	-0.0476602	-0.361053	-0.598909	-0.425829	-1.55533	0.663534	-0.333055	-0.299632
707	2	2	3	4	19.6492	1.57853	1.22261	-0.0397311	1.20601	-0.20439	1.09889	-0.220053	0.586358	-0.0708324
197	1	1	3	1	19.1516	1.57853	-0.682795	-0.825185	-0.786685	0.238486	-1.36574	0.663534	-0.17982	-0.528432
356	1	2	2	2	23.5102	-0.0322437	-1.95307	-0.807334	-0.761648	-0.20439	-1.36574	0.0744758	-0.639526	-0.299632
100	2	2	3	2	39.8438	0.0666904	-1.31793	-0.61097	-0.786685	2.00999	0.719717	0.958063	-2.17188	-2.13003
219	2	4	3	1	18.369	-0.242479	-0.0476602	-0.789483	-0.771663	-0.0936714	-0.986566	1.25259	-0.17982	-0.0708324
316	2	2	3	3	24.6097	-0.669132	-1.31793	-0.718078	-0.411134	-0.868705	-1.55533	1.10533	-0.792762	-0.528432
983	1	2	3	1	23.5102	-0.0322437	-0.0476602	0.317293	-0.786685	-0.868705	-0.986566	0.516269	0.126651	-0.299632
1126	2	1	3	1	15.6735	1.44249	1.22261	-0.289648	0.459462	0.459924	1.09889	-1.39817	0.586358	0.844367
949	1	1	3	1	21.2585	1.57853	1.22261	1.03134	-0.604599	-0.20439	-1.55533	0.958063	-0.333055	-0.299632
894	1	2	4	3	25.4694	-0.242479	-0.0476602	-0.361053	-0.596443	-0.425829	-1.74491	0.22174	-0.486291	-0.528432
1177	2	2	3	3	22.9398	-0.907193	-0.0476602	-0.539565	-0.774166	-0.31511	-0.607392	-0.0727887	-0.792762	-0.986031
1019	2	1	2	0	25.3906	-0.236295	-0.682795	0.245889	-0.786685	-0.20439	-1.36574	-0.0727887	-0.792762	-0.299632
992	2	2	2	3	25.9701	-0.0322437	0.587475	-0.789483	-0.730352	-0.31511	-0.986566	0.958063	-0.0265842	-0.528432
815	2	2	3	2	25.7117	0.0666904	-1.95307	-0.825185	-0.786685	-0.20439	-1.17615	0.22174	-0.486291	-0.528432
582	1	1	3	1	21.7994	1.04057	0.587475	-0.718078	0.811115	-0.0936714	1.28848	0.810798	1.35254	0.844367
46	2	2	3	2	24.5603	-0.8299	0.587475	-0.789483	-0.567044	-0.20439	1.47806	0.22174	-2.17188	-2.58763
107	2	2	3	3	42.2406	0.0666904	-0.682795	-0.771631	-0.636464	0.349205	-1.9345	1.25259	-0.17982	-0.299632
599	2	1	3	1	18.0662	1.04057	1.22261	-0.271797	0.381697	1.01352	1.09889	0.0744758	1.50577	1.98837
899	1	2	4	4	24.2215	-0.406339	-1.95307	-0.735929	-0.636464	-0.20439	-1.55533	0.958063	-0.333055	-0.299632
548	1	2	4	2	21.4692	-0.242479	-0.682795	-0.396756	-0.422514	-1.09014	-1.74491	-0.0727887	-1.09923	-1.21483
914	2	1	3	1	27.4756	-0.236295	-0.0476602	-0.789483	-0.774166	0.0170477	-0.796979	0.0744758	-0.486291	-1.44363
283	2	2	4	2	25.204	-0.734058	-1.95307	-0.825185	-0.786685	-0.20439	-1.55533	0.369005	-0.333055	-0.299632
58	1	2	2	2	37.5766	-1.45751	-0.682795	-0.75378	-0.786685	-0.647267	-0.417805	-0.809111	-1.09923	-1.44363
486	1	2	4	3	23.8751	-0.669132	0.587475	1.10275	0.264859	2.00999	1.47806	-0.809111	2.11871	1.98837
585	1	2	3	2	25	-0.242479	0.587475	-0.236095	1.1713	-0.0936714	1.09889	0.369005	0.433122	0.844367
1087	2	1	2	1	16.8242	-1.28129	-1.95307	-0.825185	-0.761648	-0.20439	-1.36574	0.22174	-0.639526	-0.528432
674	1	1	4	1	24.1115	-0.242479	-0.682795	0.745723	-0.658087	-2.08661	0.53013	-0.661847	-2.01865	-0.528432
971	1	1.2	1	1	22.7204	-0.0322437	-1.31793	-0.539565	-0.718403	-0.647267	-0.228218	-0.0727887	-0.945997	-1.44363
1111	2	2	3	2	21.4844	-0.0322437	0.587475	-0.718078	-0.632709	-0.20439	-1.55533	1.25259	-0.333055	-0.299632
494	1	2	3	3	21.7993	-0.406339	-0.0476602	0.602913	1.03417	-0.31511	0.719717	-1.54543	0.126651	0.157967
979	2	2	3	1	24.7475	-0.0322437	-1.31793	-0.825185	-0.786685	-0.757986	-1.36574	1.25259	0.279887	0.157967
827	1	2	3	2	19.2653	0.0666904	-1.31793	-0.735929	-0.686538	-1.31158	0.150956	0.369005	-1.09923	-0.757232
554	1	2	4	4	21.6333	1.57853	1.22261	-0.789483	-0.370544	-2.30805	-1.74491	-1.6927	-1.55894	-2.35883
488	2	2	3	2	20.4491	-0.406339	-1.31793	-0.771631	-0.711575	0.349205	-0.986566	1.25259	-1.09923	-0.299632
121	2	1	3	1	16.0231	1.44249	-0.0476602	-0.735929	-0.7313	-1.64374	-0.228218	-0.514582	-0.639526	-1.21483
530	1	1	3	1	23.1481	1.57853	1.22261	-0.771631	-0.598909	-1.31158	-0.0386311	0.22174	-0.945997	-1.44363
911	2	2	3	3	20.5693	-0.242479	1.22261	-0.718078	-0.786685	-1.09014	-0.796979	-1.2509	-1.4057	-0.986031
474	1	1	2	1	20.0474	-0.669132	-0.682795	0.531508	0.700346	0.792081	1.28848	-0.0727887	0.433122	0.844367
984	2	2	2	1	26.5625	-0.0322437	-0.0476602	-0.825185	-0.786685	-0.20439	-1.55533	0.663534	-0.333055	-0.299632
1242	2	1	3	2	27.5482	-1.21636	-0.682795	-0.825185	-0.741163	-0.757986	-1.17615	0.22174	-0.333055	-0.757232
1052	2	1	2	0	20.83	-0.734058	-0.682795	-0.807334	-0.786685	-0.425829	-1.55533	0.369005	-0.639526	-0.0708324
813	1	2	3	2	23.5898	-0.242479	-1.31793	-0.271797	-0.372061	-0.757986	-2.31367	1.54712	-1.09923	-0.757232
1114	2	1	2	1	23.2434	-0.242479	0.587475	-0.61097	-0.786685	-0.757986	-0.417805	0.958063	-0.639526	-0.299632
26	2	2	3	3	19.5918	-0.242479	-0.0476602	-0.825185	-0.786685	-0.425829	-0.228218	0.516269	-0.945997	-0.986031
59	2	2	3	2	19.563	0.0666904	0.587475	-0.521714	-0.786685	-0.757986	-1.55533	0.958063	-0.0265842	0.157967
359	2	2	3	3	24.0346	-1.53171	-0.682795	-0.789483	-0.518867	-0.868705	-1.17615	0.958063	-0.333055	-1.44363
705	2	2	3	2	18.424	-0.242479	1.22261	-0.182541	-0.699056	-0.425829	-1.55533	0.958063	-0.333055	-0.299632
364	2	4	3	1	20.0288	1.44249	0.587475	-0.521714	-0.74913	-1.86518	-0.986566	-0.0727887	-0.945997	0.386767
120	2	2	3	2	19.1953	1.04057	0.587475	-0.593119	-0.661501	-0.647267	-0.607392	0.0744758	-0.792762	-1.67243
985	1	2	2	1	26.0276	-0.0322437	-0.0476602	-0.825185	-0.786685	-0.0936714	-0.607392	0.810798	-0.486291	-1.21483
1259	2	1	3	1	19.487	-1.21636	-0.0476602	0.0316738	-0.408858	-1.53302	-0.228218	0.516269	-2.01865	-1.90123
792	1	2	4	3	21.4533	-0.242479	-0.0476602	-0.718078	-0.786685	-0.0936714	-1.55533	0.958063	-0.333055	-0.299632
101	2	1	3	1	17.7154	-0.242479	0.587475	-0.325351	-0.575769	-0.757986	-1.74491	0.0744758	-1.09923	-0.757232
189	1	2	3	2	18.9292	1.57853	1.22261	-0.146838	0.673413	-0.20439	0.150956	-0.661847	2.11871	1.07317
336	2	1	4	1	15.4315	1.44249	-1.31793	-0.539565	-0.561733	-2.19733	0.150956	0.22174	-1.09923	-1.21483
61	2	2	4	4	17.8506	0.0666904	-0.682795	0.245889	-0.646707	-2.30805	-1.17615	-0.809111	0.126651	-1.44363
124	1	2	3	3	25.7276	0.0666904	-0.682795	-0.253946	-0.55794	-1.31158	-1.17615	-0.367318	-1.09923	-1.44363
830	1	2	3	4	22.0932	1.57853	1.22261	-0.521714	-0.498004	-1.09014	-1.55533	0.663534	-0.945997	-0.986031
525	1	4	3	1	31.9559	-0.242479	1.22261	-0.0397311	0.431011	1.12424	1.09889	-0.809111	1.50577	1.53077
1056	2	1	2	0	18.7305	-0.236295	-0.682795	0.674318	-0.786685	-0.647267	-0.607392	0.22174	-1.55894	-0.299632
420	2	2	4	5	20.9366	-1.21327	-0.0476602	-0.16469	-0.513557	-1.9759	-1.17615	-1.10364	-1.4057	-1.67243
36	2	2	3	2	18.662	0.567545	-0.682795	-0.771631	-0.786685	-0.20439	-1.55533	0.958063	-0.333055	-0.299632
436	2	2	3	2	20.5049	0.0666904	-0.0476602	0.745723	-0.786685	-0.20439	-1.55533	0.958063	-0.333055	-0.299632
1185	2	2	3	3	26.5625	-0.907193	-0.682795	-0.682375	-0.786685	-0.20439	-1.55533	0.958063	-0.333055	-0.299632
182	2	2	3	3	20.7008	-1.28129	0.587475	-0.361053	-0.786685	-0.20439	-1.55533	0.958063	-0.333055	-0.299632
993	1	2	2	4	29.0548	-0.0322437	0.587475	-0.789483	-0.730352	-0.0936714	-1.17615	1.69439	-0.17982	-0.528432
306	2	4	3	1	30.4705	1.44249	-0.0476602	-0.825185	-0.786685	0.0170477	-0.607392	1.10533	-0.333055	-1.44363
297	2	2	4	2	21.7738	1.44249	0.587475	-0.700226	-0.561354	-1.4223	-0.607392	0.22174	-1.4057	-1.21483
768	1	2	3	1	17.6471	1.57853	1.22261	0.245889	-0.548267	-2.30805	0.340543	-1.39817	-1.86541	-2.58763
414	2	2	3	1	23.0469	1.44249	-1.31793	-0.682375	-0.774166	-1.20086	-1.36574	0.516269	-0.17982	-0.299632
452	1	2	2	2	37.5766	-1.45751	-0.682795	-0.75378	-0.786685	-0.425829	-0.228218	0.0744758	-1.4057	-1.44363
1225	1	2	3	1	21.0498	-0.0322437	-1.95307	-0.825185	-0.786685	-0.20439	-1.55533	0.958063	-0.333055	-0.528432
1121	2	1	3	1	17.6898	-0.242479	-0.0476602	-0.825185	-0.490037	-1.20086	-1.9345	-0.220053	-1.4057	-1.44363
531	2	4	3	1	25.2363	-0.8299	-0.682795	-0.236095	1.12521	0.792081	-0.0386311	-1.39817	0.433122	-0.0708324
43	2	1	3	1	17.5781	-1.28129	-1.31793	-0.503863	-0.786685	-1.09014	-1.36574	0.663534	-0.17982	-0.299632
398	2	1	4	1	20.5049	0.635562	-0.0476602	-0.646673	-0.604599	-0.757986	-0.417805	0.663534	-1.4057	-1.44363
199	2	2	3	2	21.6713	1.57853	1.22261	-0.00402863	-0.624136	-1.64374	-0.417805	0.958063	0.126651	-1.67243
980	1	2	1	1	25.2493	-0.0322437	1.22261	0.103079	-0.786685	0.127767	-1.17615	0.663534	-0.0265842	-1.90123
764	2	1	3	1	20.9566	1.04057	-0.0476602	-0.361053	0.913538	0.349205	0.340543	-1.6927	0.433122	0.386767
1027	1	1	2	1	18.6122	-1.28129	-0.682795	-0.111136	-0.483209	-2.19733	-0.796979	0.369005	-1.71217	-0.986031
1088	1	1	2	1	21.5451	-1.28129	-0.0476602	-0.789483	-0.543904	-1.09014	-0.796979	0.958063	-1.55894	-0.986031
87	2	2	3	4	31.6443	0.635562	-0.0476602	-0.182541	0.810925	0.459924	1.09889	0.516269	1.96548	0.615567
125	1	2	2	3	27.5482	0.567545	-0.682795	-0.468161	-0.786685	-0.31511	-1.74491	0.369005	-0.333055	-0.986031
354	2	2	4	4	22.8329	-0.406339	0.587475	-0.682375	-0.774166	-0.425829	-3.64078	-0.367318	-1.25247	1.07317
451	2	2	3	2	22.0386	-1.45751	-0.0476602	-0.75378	-0.786685	-1.31158	-1.55533	-0.367318	-0.333055	-0.986031
774	1	2	3	5	27.31	-0.242479	-0.0476602	0.85283	0.864602	1.34568	0.53013	-1.54543	0.586358	-0.528432
1155	1	1	3	1	27.3438	-0.8299	-0.682795	-0.682375	0.577438	1.89927	0.340543	0.369005	1.35254	1.98837
829	1	2	4	3	18.8324	-0.242479	-0.682795	0.460103	-0.786685	-0.20439	-1.74491	1.25259	-0.333055	-0.299632
78	2	2	3	2	25.0762	-1.45751	-1.31793	-0.825185	-0.786685	-0.425829	1.09889	0.369005	-2.01865	-2.13003
987	2	2	3	1	21.2306	-0.0322437	0.587475	-0.825185	-0.761648	-1.20086	-0.986566	0.516269	-0.333055	-0.986031
246	1	2	3	3	35.4308	-0.242479	1.22261	-0.0397311	-0.786685	-0.0936714	-1.17615	1.84165	-0.486291	-0.299632
1002	2	1	2	7	0	-0.734058	-2.5882	0.977789	-0.513557	-2.30805	0.53013	-0.220053	-2.78482	-1.67243
709	1	1	3	1	25.9924	-0.242479	1.22261	0.317293	0.43784	2.00999	1.47806	0.369005	2.11871	1.98837
577	2	2	4	3	19.91	1.04057	1.22261	0.103079	1.3035	0.570643	0.340543	-1.54543	-0.17982	0.157967
981	1	2	3	2	23.8751	-0.0322437	-0.0476602	-0.825185	-0.786685	-1.31158	-1.55533	0.22174	-0.486291	-0.528432
904	1	2	4	7	25.2493	0.0666904	0.587475	-0.825185	-0.724093	-1.31158	-1.9345	0.810798	-0.17982	-0.299632
587	1	2	4	3	25.1808	1.04057	-0.0476602	-0.718078	-0.786685	-1.31158	-1.55533	0.0744758	-0.486291	-0.757232
697	2	2	4	4	24.8358	-0.242479	0.587475	0.0495251	-0.721438	-1.64374	0.53013	-0.220053	-1.09923	-2.58763
330	2	2	3	2	23.3887	1.44249	-0.682795	-0.789483	-0.786685	-1.4223	-1.55533	-0.220053	-0.486291	-0.986031
609	1	2	4	4	26.7299	-0.242479	0.587475	1.26341	0.927953	1.01352	1.47806	1.39986	1.1993	1.30197
926	2	2	3	2	22.0386	0.635562	-0.682795	-0.771631	-0.74913	-1.4223	-0.796979	0.663534	-0.639526	-0.986031
1048	2	1	2	0	17.1468	-0.236295	-1.31793	0.71002	-0.786685	-0.647267	-1.55533	1.98891	-0.333055	0.157967
754	1	1	4	1	26.1962	0.0666904	1.22261	-0.646673	-0.786685	-0.425829	-2.12409	0.369005	-0.945997	-0.528432
516	1	2	2	2	23.1837	-0.242479	1.22261	0.0673763	0.750799	-0.536548	1.47806	-1.98723	0.892829	0.844367
565	1	2	3	4	19.9251	-0.242479	-0.0476602	-0.200392	-0.60403	-1.09014	-0.796979	-0.514582	-1.86541	-2.58763
291	1	1	4	1	17.3589	-0.734058	-0.682795	0.103079	1.9446	-0.647267	0.719717	-1.98723	0.279887	-0.528432
1017	1	1	2	0	20.4152	-1.28129	-1.95307	-0.789483	-0.542008	-1.09014	-1.36574	1.54712	-0.945997	-1.67243
166	1	4	3	1	16.7062	1.44249	0.587475	1.03134	-0.737863	-1.31158	-2.50326	0.0744758	-0.792762	-0.299632
1092	1	1	2	1	21.7079	-0.236295	0.587475	-0.682375	-0.786685	-1.20086	-0.417805	0.958063	-0.945997	-1.21483
1090	1	1	2	1	25.0399	-0.236295	0.587475	-0.718078	-0.665295	-0.31511	-1.17615	0.516269	-1.71217	-1.90123
2	1	2	4	3	22.3954	-0.242479	1.22261	0.460103	1.01368	1.12424	0.340543	-0.514582	0.892829	0.844367
242	2	2	3	6	23.7332	1.57853	1.22261	-0.825185	-0.699056	-0.425829	-1.9345	0.22174	-1.4057	-1.44363
998	2	1	2	0	16.5289	-1.28129	-1.95307	0	-0.786685	-2.52949	-0.796979	-0.809111	-1.55894	-0.757232
583	1	2	4	3	23.4509	1.57853	1.22261	-0.432458	0.643444	1.4564	1.28848	-1.39817	1.1993	0.615567
15	2	2	3	2	17.1468	1.57853	1.22261	-0.807334	-0.74913	-2.08661	-1.9345	-0.220053	-1.25247	-0.0708324
497	1	2	3	2	24.4193	-1.45751	-1.95307	-0.825185	-0.786685	-1.20086	-0.0386311	0.369005	-1.71217	-1.67243
1262	1	1	3	1	22.4712	-1.21636	1.22261	-0.825185	-0.786685	-0.536548	-2.12409	0.516269	-0.945997	-1.21483
1184	1	2	3	4	24.3496	-0.907193	0.587475	-0.0218799	0.578956	1.56711	1.47806	-1.83996	1.1993	1.30197
146	2	2	3	3	17.7778	0.0666904	-0.0476602	-0.789483	-0.598909	-1.31158	-2.12409	0.958063	-1.4057	-1.44363
1226	1	2	3	2	23.7387	-1.21636	-1.31793	-0.825185	-0.786685	-1.9759	-0.796979	-0.0727887	-0.792762	-2.13003
510	2	2	4	3	22.3757	0.567545	-0.0476602	-0.450309	0.829323	1.01352	1.09889	-0.220053	1.50577	1.53077
1183	2	2	4	4	24.0346	-0.907193	-0.0476602	-0.825185	-0.786685	-1.20086	-1.74491	1.10533	-0.639526	-0.986031
844	1	2	4	5	19.7232	0.635562	0.587475	-0.378904	-0.786685	-0.868705	-1.74491	0.369005	-1.25247	-1.44363
1231	2	1	3	1	18.3594	-1.21636	-1.95307	-0.825185	-0.786685	-1.31158	-1.74491	0.22174	-1.25247	-1.21483
225	1	2	2	2	23.5102	-0.242479	1.22261	0.335145	1.19349	-1.09014	1.47806	-1.83996	0.892829	0.844367
1083	1	1	2	0	18.5185	-0.236295	-0.682795	0.602913	-0.611428	-2.30805	-0.796979	0.958063	-2.01865	-1.67243
653	1	1	3	1	25.1808	-0.0322437	-1.31793	0.0495251	2.0675	0.127767	0.150956	-1.54543	0.586358	-0.0708324
1170	1	2	2	3	22.8395	-0.907193	-0.682795	-0.75378	-0.72599	-1.09014	-2.88243	0.0744758	-1.4057	-1.21483
777	2	2	3	2	17.1468	-0.8299	-0.682795	-0.718078	-0.695642	-1.9759	0.53013	0.663534	-2.47835	-2.58763
456	2	1	3	1	22.0386	1.44249	-1.31793	-0.628822	-0.518678	-2.30805	-2.69285	0.0744758	-2.17188	-2.58763
1233	1	1	3	1	24.1115	-1.21636	-0.682795	-0.825185	-0.786685	-1.86518	-1.55533	1.10533	-0.792762	-1.21483
903	2	2	3	2	16.4444	1.57853	1.22261	0.317293	1.20943	0.9028	1.09889	-1.2509	-0.0265842	1.07317
401	2	1	4	1	23.7253	0.635562	-0.0476602	-0.111136	1.84445	0.238486	0.719717	0.0744758	0.892829	1.07317
745	2	1	3	1	21.4844	-0.0322437	-0.682795	-0.271797	-0.736611	-1.20086	-2.50326	0.958063	-1.4057	-1.21483
450	2	2	3	2	20.9321	-1.45751	-1.31793	-0.182541	-0.786685	-1.31158	-3.07202	0.516269	-1.86541	-0.0708324
7	1	2	4	4	23.8884	-0.242479	0.587475	2.29878	1.96963	1.23496	-0.417805	-0.661847	0.279887	1.07317
612	1	2	2	3	22.9854	1.04057	-0.0476602	-0.16469	0.756489	0.0170477	1.47806	-1.83996	2.11871	1.98837
808	1	2	4	3	28.089	-0.242479	0.587475	-0.200392	0.838428	1.23496	1.47806	-0.0727887	1.96548	1.98837
223	1	1	3	1	30.0712	-0.242479	0.587475	-0.575268	1.90363	-0.0936714	1.09889	-1.98723	0.279887	-0.299632
974	1	1	2	2	17.9592	-0.0322437	-0.0476602	-0.539565	-0.786685	-1.31158	-1.55533	1.84165	-1.55894	-0.986031
203	1	1	4	3	22.3214	0.635562	-0.0476602	0.531508	0.723486	1.01352	1.28848	-1.6927	1.96548	1.98837
265	2	1	3	1	18.75	1.04057	1.22261	-0.0575823	1.48711	-0.757986	1.28848	-1.83996	-0.486291	1.98837
605	1	1	3	1	23.1481	1.57853	0.587475	0.977789	0.922642	0.792081	1.28848	-1.54543	1.35254	1.30197
598	1	2	3	2	23.8367	-0.242479	0.587475	0.174484	1.44386	1.01352	0.53013	-0.956376	0.739593	0.844367
45	1	2	3	3	23.3887	0.0666904	-0.0476602	0.228037	1.42565	0.0170477	1.47806	-0.514582	0.892829	1.30197
937	1	2	4	4	22.2222	-1.21327	0.587475	-0.825185	-0.786685	-0.647267	-3.83037	-1.39817	-2.17188	-2.58763
997	1	1	2	1	21.7181	-1.28129	0.587475	-0.111136	-0.69109	-2.19733	-3.07202	-0.809111	-2.63159	-1.90123
321	2	1	3	1	21.2654	1.44249	1.22261	-0.182541	1.48483	0.681362	0.909304	-0.514582	1.04606	1.07317
71	2	2	3	2	27.0552	-0.242479	-0.0476602	-0.468161	-0.786685	-1.20086	-2.31367	1.98891	-1.25247	-1.44363
618	1	1	4	1	21.8724	0.635562	1.22261	1.1563	1.52011	-0.20439	1.28848	-0.809111	1.50577	1.07317
562	1	4	4	1	23.6713	1.44249	-0.0476602	0.0316738	1.05238	2.00999	1.47806	-1.98723	1.04606	0.157967
644	1	2	4	5	27.0842	0.0666904	0.587475	-0.111136	1.59522	0.238486	1.47806	-1.39817	0.739593	0.615567
98	2	1	3	1	17.805	-0.242479	0.587475	-0.557417	-0.711575	-2.41877	-2.69285	1.39986	-2.32512	-1.67243
34	2	2	3	4	20.4491	0.635562	1.22261	1.53118	2.64904	2.00999	1.47806	-1.98723	0.126651	-2.58763
680	1	2	3	3	21.6713	-0.242479	-0.0476602	0.138781	2.02653	1.56711	1.09889	-1.6927	-0.333055	-0.0708324
945	1	2	3	5	24.4193	1.57853	1.22261	-0.218243	1.19577	0.459924	1.09889	-1.6927	2.11871	1.98837
192	2	2	3	2	19.0677	0.0666904	0.587475	0.781425	2.44875	-0.0936714	1.09889	-1.10364	1.50577	0.157967
482	1	2	3	2	21.7738	-0.406339	-0.0476602	2.06671	1.65098	1.12424	1.47806	-1.98723	-0.333055	1.98837
281	1	2	4	4	21.7993	-0.734058	-1.95307	-0.700226	1.12521	2.00999	1.09889	-1.98723	2.11871	1.98837
722	1	1	2	1	21.2585	-0.242479	1.22261	0.228037	1.77958	2.00999	1.47806	0.0744758	1.1993	1.98837
500	2	5	4	1	20.4382	-0.242479	0.587475	-0.575268	1.60205	2.00999	0.909304	-1.39817	1.50577	1.98837
395	2	1	4	1	19.6752	-0.8299	-0.682795	-0.396756	1.73065	0.9028	1.47806	-1.39817	1.65901	1.98837
431	1	1	3	1	22.2753	1.57853	1.22261	2.03101	1.96963	2.00999	1.28848	-0.220053	1.65901	1.98837
1112	1	1	3	1	19.4674	0.0666904	0.587475	0.870681	2.01288	1.4564	1.28848	-1.98723	2.11871	0.844367
49	1	2	4	7	19.0311	-0.242479	1.22261	1.8168	1.97494	2.00999	1.47806	-1.98723	2.11871	1.98837
820	2	2	4	4	24.1672	1.44249	1.22261	-0.539565	2.29283	2.00999	1.47806	-1.98723	1.96548	1.98837
1011	1	3	3	1	23.7387	-0.236295	0.587475	1.37052	3.52191	1.67783	1.28848	-1.98723	1.04606	0.157967
